# Supplementary material for: Polygenic risk scores and brain structures both contribute to externalizing behavior in childhood - A study in the Adolescent Brain and Cognitive Development (ABCD) cohort
Source: Neurosci Appl. 2023 May 24;2:101128. doi: 10.1016/j.nsa.2023.101128 (PMC12244044; doi:10.1016/j.nsa.2023.101128)
Supplement: Multimedia component 1 [file mmc1.xlsx]

## Sheet: CBCL
CBCL	Main analysis				Post-hoc analysis
	Ext-CBCL				Agg-CBCL				Rb-CBCL
parameter	estimate	lower 95% CI	upper 95% CI	p-value	estimate	lower 95% CI	upper 95% CI	p-value	estimate	lower 95% CI	upper 95% CI	p-value
intercept	0.680725	0.54478	0.816671	1.25592e-22	0.586996	0.459768	0.714224	1.82769e-19	0.33987	0.250515	0.429224	9.75332e-14
sex (male vs female)	0.0980069	0.0824557	0.113558	9.28966e-34	0.0774019	0.0628797	0.0919241	7.04383e-25	0.0739099	0.0637139	0.0841059	1.40742e-43
interview age	-0.00100041	-0.00201374	1.29223e-05	0.0529908	-0.000925891	-0.00187579	2.40119e-05	0.0560727	-0.000644762	-0.00131205	2.25228e-05	0.0582415
household income (>=50 & <100K vs <50k)	-0.0451808	-0.0708005	-0.0195611	0.000555219	-0.0457498	-0.0695718	-0.0219277	0.000170764	-0.0300838	-0.0467991	-0.0133685	0.000426154
household income (>=100K vs <50k)	-0.0853111	-0.114196	-0.0564262	8.14889e-09	-0.0797675	-0.106622	-0.0529131	6.70952e-09	-0.0529439	-0.0717865	-0.0341013	4.08268e-08
household income (omnibus test)	34.21	N/A	N/A	3.72e-08	34.14	N/A	N/A	3.85e-08	30.6	N/A	N/A	2.27e-07
parental education (HS disploma/GED vs no education)	-0.0410119	-0.0903207	0.00829692	0.103009	-0.0415813	-0.0874462	0.00428362	0.0755555	-0.0155605	-0.0477445	0.0166236	0.343132
parental education (some college vs no education)	-0.0101811	-0.055239	0.0348768	0.657702	-0.0157149	-0.0576235	0.0261936	0.462167	0.0024332	-0.0269743	0.0318408	0.871106
parental education (bachelor vs no education)	-0.0450248	-0.0931624	0.00311285	0.0667516	-0.0387109	-0.0834807	0.006059	0.0900878	-0.0336375	-0.0650525	-0.00222248	0.0358644
parental education (post graduate vs no education)	-0.0734484	-0.122217	-0.0246803	0.00317897	-0.0585838	-0.103938	-0.0132294	0.0113811	-0.0599658	-0.0917908	-0.0281408	0.000225951
parental education (omnibus test)	26.23	N/A	N/A	2.85e-05	15.65	N/A	N/A	0.00352	55.11	N/A	N/A	3.08e-11
parental martial status (married or living together vs separated)	-0.0551561	-0.0770908	-0.0332214	8.89226e-07	-0.042626	-0.0630199	-0.022232	4.32629e-05	-0.045388	-0.0596978	-0.0310782	6.12195e-10
race/ethnicity (black vs white)	-0.0420082	-0.0711196	-0.0128968	0.00470386	-0.0600801	-0.0871418	-0.0330184	1.40955e-05	0.0156525	-0.00333527	0.0346404	0.106102
race/ethnicity (Hispanic vs white)	-0.0397072	-0.0662194	-0.013195	0.00335155	-0.0380509	-0.0627101	-0.0133916	0.00250983	-0.0273985	-0.044702	-0.0100949	0.00192904
race/ethnicity (Asian vs white)	-0.136797	-0.195226	-0.0783684	4.6941e-06	-0.140181	-0.194595	-0.0857665	4.79597e-07	-0.0533621	-0.0915523	-0.015172	0.00619584
race/ethnicity (other vs white)	0.0142609	-0.0138873	0.0424092	0.320525	0.00111919	-0.0250509	0.0272893	0.933165	0.0326327	0.0142701	0.0509953	0.000502989
race/ethnicity (omnibus test)	36.28	N/A	N/A	2.53e-07	46.45	N/A	N/A	1.98e-09	40.6	N/A	N/A	3.25e-08
acquisition site (omnibus test)	156.46	N/A	N/A	1.03e-22	145.8	N/A	N/A	1.1e-20	109.66	N/A	N/A	5.43e-14
variance explained	0.0587	N/A	N/A	N/A	0.0478	N/A	N/A	N/A	0.077	N/A	N/A	N/A

## Sheet: CBCL vs Brain
CBCL vs Brain			Main analysis						Post-hoc analysis												Sensitivity analysis						Sensitivity analysis								Validation analysis
			Ext-CBCL (full sample)						Agg-CBCL (full sample)						Rb-CBCL (full sample)						Ext-CBCL (full sample; corrected for global brain measure)						Ext-CBCL (PRS sample)								Ext-CBCL (TwaalfMin sample)
brain structure	sample size	outliers >4SD	estimate	lower 95% CI	upper 95% CI	uncorrected p-value	FDR-corrected p-value	delta R2 (%)	estimate	lower 95% CI	upper 95% CI	uncorrected p-value	FDR-corrected p-value	delta R2 (%)	estimate	lower 95% CI	upper 95% CI	uncorrected p-value	FDR-corrected p-value	delta R2 (%)	estimate	lower 95% CI	upper 95% CI	uncorrected p-value	FDR-corrected p-value	delta R2 (%)	sample size	outliers >4SD	estimate	lower 95% CI	upper 95% CI	uncorrected p-value	FDR-corrected p-value	delta R2 (%)	sample size	outliers >4SD	estimate	lower 95% CI	upper 95% CI	uncorrected p-value	FDR-corrected p-value	delta R2 (%)
Total brain volume	11733	5	-0.03366	-0.0433	-0.02401	1.158e-11	NA	0.00428	-0.0308	-0.0398	-0.0218	2.754e-11	NA	0.00417	-0.02016	-0.0265	-0.01383	5.413e-10	NA	0.0035	NA	NA	NA	NA	NA	NA	4168	1	-0.03093	-0.05111	-0.01074	0.01331	NA	0.00403	142	0	-0.0586875	-0.147822	0.0304475	0.195047	NA	0.0122837
Total cortical gray matter volume	11735	3	-0.03519	-0.04465	-0.02572	5.035e-13	NA	0.0048	-0.03205	-0.04088	-0.02322	1.713e-12	NA	0.00465	-0.02078	-0.027	-0.01457	7.204e-11	NA	0.0038	NA	NA	NA	NA	NA	NA	4170	0	-0.03143	-0.05089	-0.01197	0.01111	NA	0.00448	142	0	-0.0465364	-0.136482	0.0434092	0.307974	NA	0.00762207
Total cortical surface area	11735	4	-0.03913	-0.04888	-0.02938	6.597e-15	NA	0.00563	-0.03594	-0.04503	-0.02685	1.659e-14	NA	0.00553	-0.02192	-0.02832	-0.01551	2.566e-11	NA	0.00403	NA	NA	NA	NA	NA	NA	4170	0	-0.0388	-0.05965	-0.01795	0.006772	NA	0.00594	142	0	-0.0613855	-0.151448	0.0286771	0.179888	NA	0.0131517
Mean cortical thickness	11735	15	-0.001452	-0.01054	0.007637	0.7544	NA	1e-05	-0.0005168	-0.00901	0.007977	0.9052	NA	0	-0.001607	-0.007582	0.004368	0.5979	NA	2e-05	NA	NA	NA	NA	NA	NA	4170	8	0.000452	-0.01955	0.02046	0.9532	NA	0	142	0	0.0358051	-0.0481173	0.119728	0.400226	NA	0.0051961
Total subcortical gray matter volume	11736	8	-0.02413	-0.03335	-0.01491	3.28e-07	NA	0.00237	-0.02125	-0.02985	-0.01265	1.424e-06	NA	0.00215	-0.01628	-0.02233	-0.01023	1.472e-07	NA	0.00246	NA	NA	NA	NA	NA	NA	4170	2	-0.02338	-0.04302	-0.003752	0.03012	NA	0.00244	142	0	-0.0764867	-0.160497	0.00752401	0.0739954	NA	0.0232188
Total cerebral white matter volume	11736	6	-0.02329	-0.03256	-0.01401	9.632e-07	NA	0.00224	-0.02178	-0.03043	-0.01314	8.904e-07	NA	0.00228	-0.01328	-0.01937	-0.007189	1.998e-05	NA	0.00166	NA	NA	NA	NA	NA	NA	4170	1	-0.02505	-0.04503	-0.005061	0.0257	NA	0.0027	142	0	-0.0591489	-0.145619	0.0273209	0.178336	NA	0.0132453
Global fractional anisotropy	11074	32	-0.007368	-0.01816	0.003423	0.1815	NA	0.00017	-0.006554	-0.01662	0.003513	0.2026	NA	0.00015	-0.00322	-0.01029	0.003845	0.3723	NA	7e-05	NA	NA	NA	NA	NA	NA	3981	11	-0.00617	-0.03188	0.01954	0.5024	NA	0.00014	147	0	-0.0700999	-0.149568	0.00936842	0.0833364	NA	0.0216339
Global mean diffusivity	11074	14	-9.067e-05	-0.009131	0.00895	0.9843	NA	0	-2.28e-05	-0.008455	0.00841	0.9958	NA	0	-0.00276	-0.008678	0.003158	0.3613	NA	9e-05	NA	NA	NA	NA	NA	NA	3981	4	0.005363	-0.01629	0.02701	0.4898	NA	0.00015	147	0	0.0217965	-0.0606911	0.104284	0.602102	NA	0.00198131
Total white matter tracts volume	11075	17	-0.02241	-0.03179	-0.01302	3.182e-06	NA	0.00212	-0.02141	-0.03015	-0.01267	1.78e-06	NA	0.00225	-0.01293	-0.01907	-0.00679	3.922e-05	NA	0.00162	NA	NA	NA	NA	NA	NA	3981	7	-0.01804	-0.03962	0.003538	0.07707	NA	0.00168	NA	NA	NA	NA	NA	NA	NA	NA
left caudal anterior cingulate gyrus volume	11735	18	-0.01167	-0.01949	-0.003851	0.003517	0.0042204	0.00072	-0.01181	-0.01912	-0.004492	0.001602	0.00192	0.00086	-0.007367	-0.01251	-0.002219	0.005059	0.00546783	0.00064	-0.00128	-0.009737	0.007177	0.7667	0.906286	1e-05	4170	10	-0.008287	-0.02573	0.009153	0.2592	0.272974	0.00039	142	0	-0.0263273	-0.105155	0.0525008	0.509987	0.712307	0.00319077
right caudal anterior cingulate gyrus volume	11736	10	-0.01986	-0.02766	-0.01207	6.669e-07	1.45506e-06	0.00217	-0.01816	-0.02545	-0.01086	1.19e-06	2.856e-06	0.0021	-0.009479	-0.01461	-0.004343	0.0003028	0.000427765	0.00114	-0.01174	-0.02007	-0.003404	0.005798	0.11832	0.00021	4170	5	-0.02237	-0.03971	-0.005028	0.02345	0.0804	0.00286	142	0	-0.0456412	-0.125977	0.0346946	0.26313	0.712307	0.00917571
left rostral anterior cingulate gyrus volume	11736	6	-0.01675	-0.02491	-0.008596	6.027e-05	9.294e-05	0.00139	-0.01604	-0.02366	-0.008417	3.968e-05	7.32923e-05	0.00149	-0.008574	-0.01394	-0.003206	0.00176	0.002112	0.00082	-0.001306	-0.01106	0.008446	0.7928	0.906286	2e-05	4170	3	-0.01936	-0.03707	-0.001655	0.03904	0.09004	0.00206	142	0	-0.0308196	-0.10789	0.0462512	0.430354	0.712307	0.00456773
right rostral anterior cingulate gyrus volume	11736	3	-0.01121	-0.01917	-0.003242	0.00593	0.00646909	0.00063	-0.0106	-0.01805	-0.003146	0.005417	0.00619429	0.00067	-0.006485	-0.01173	-0.00124	0.01541	0.0154	0.00048	0.0006838	-0.008134	0.009502	0.8791	0.958909	1e-05	4170	2	-0.01528	-0.0329	0.002345	0.0746	0.1119	0.00129	142	0	-0.0288315	-0.108511	0.0508485	0.475406	0.712307	0.00374311
left fusiform gyrus volume	11736	4	-0.01822	-0.02674	-0.009706	2.939e-05	5.03829e-05	0.00159	-0.0161	-0.02406	-0.008136	7.839e-05	0.00012544	0.00144	-0.01328	-0.01889	-0.007681	3.561e-06	7.76727e-06	0.00194	-0.002306	-0.0126	0.007989	0.6605	0.834947	0.0002	4170	2	-0.01373	-0.03204	0.004576	0.1068	0.1424	0.00097	142	0	0.0101346	-0.0685514	0.0888206	0.799293	0.79929	0.000475868
right fusiform gyrus volume	11736	5	-0.02161	-0.03018	-0.01304	8.727e-07	1.7454e-06	0.00225	-0.0193	-0.02731	-0.01129	2.567e-06	5.60727e-06	0.00207	-0.01421	-0.01985	-0.008573	8.357e-07	2.508e-06	0.00221	-0.005713	-0.01643	0.005001	0.2958	0.645818	0.00023	4170	0	-0.01729	-0.0358	0.001228	0.06124	0.097984	0.0015	142	0	-0.0233469	-0.103178	0.0564846	0.563912	0.712307	0.00244845
left inferior frontal gyrus volume	11736	9	-0.01168	-0.01988	-0.003478	0.005354	0.00611886	0.00068	-0.0087	-0.01637	-0.001031	0.02646	0.0276522	0.00044	-0.00874	-0.01414	-0.003344	0.001514	0.00190737	0.00084	0.00538	-0.004386	0.01515	0.2801	0.645818	1e-05	4170	2	-0.01104	-0.02882	0.006749	0.1614	0.191657	0.00066	142	0	-0.0148775	-0.0948673	0.0651123	0.713529	0.778396	0.000991801
right inferior frontal gyrus volume	11736	6	-0.01556	-0.02383	-0.007296	0.0002347	0.000312933	0.00119	-0.01409	-0.02181	-0.006357	0.0003685	0.000492	0.00114	-0.008478	-0.01392	-0.003038	0.00227	0.00259429	0.00079	0.0002554	-0.009633	0.01014	0.9596	0.96	2e-05	4170	1	-0.01167	-0.02972	0.006375	0.1483	0.187326	0.00072	142	0	0.0118354	-0.0707301	0.0944008	0.777198	0.79929	0.000589364
left insular cortex volume	11736	15	-0.02749	-0.03616	-0.01881	6.836e-10	7.4152e-09	0.00344	-0.02355	-0.03165	-0.01545	1.476e-08	8.88e-08	0.00295	-0.01765	-0.02335	-0.01194	1.578e-09	3.792e-08	0.00323	-0.01329	-0.02471	-0.001871	0.02257	0.1808	0.00057	4170	5	-0.03738	-0.05629	-0.01847	0.005451	0.072	0.0067	142	0	-0.0298006	-0.114551	0.0549495	0.487929	0.712307	0.00353557
right insular cortex volume	11736	8	-0.02497	-0.03376	-0.01619	3.005e-08	1.4424e-07	0.00279	-0.02091	-0.02911	-0.0127	6.65e-07	2.66e-06	0.00228	-0.01688	-0.02266	-0.01111	1.142e-08	9.12e-08	0.0029	-0.009652	-0.02102	0.001713	0.09596	0.329143	0.00049	4170	4	-0.02832	-0.04741	-0.009225	0.01485	0.072	0.00379	142	0	-0.0180058	-0.101014	0.0650026	0.668565	0.764069	0.00134851
left lateral orbitofrontal gyrus volume	11736	7	-0.01739	-0.02603	-0.008763	8.268e-05	0.000116725	0.00139	-0.01532	-0.02338	-0.007256	0.0002055	0.000290824	0.00126	-0.01116	-0.01683	-0.005481	0.0001193	0.0001904	0.00129	0.005072	-0.006558	0.0167	0.3925	0.673714	2e-05	4170	0	-0.01958	-0.03784	-0.001319	0.04137	0.09004	0.00198	142	0	-0.04685	-0.132203	0.0385033	0.27956	0.712307	0.00857032
right lateral orbitofrontal gyrus volume	11736	7	-0.02328	-0.03209	-0.01448	2.505e-07	7.515e-07	0.00231	-0.02057	-0.02879	-0.01234	1.073e-06	2.856e-06	0.00211	-0.0144	-0.02019	-0.008613	1.162e-06	2.784e-06	0.002	-0.006191	-0.01772	0.005337	0.2924	0.645818	9e-05	4170	1	-0.03325	-0.05205	-0.01444	0.008113	0.072	0.00536	142	0	-0.0362211	-0.12052	0.0480772	0.396895	0.712307	0.00526982
left superior frontal gyrus volume	11736	7	-0.02949	-0.03814	-0.02084	3.259e-11	7.8216e-10	0.00395	-0.02736	-0.03543	-0.01928	4.426e-11	1.0632e-09	0.00396	-0.01615	-0.02184	-0.01046	2.996e-08	1.44e-07	0.00271	-0.01677	-0.02949	-0.004039	0.009855	0.11832	0.0002	4170	2	-0.02759	-0.04624	-0.008929	0.015	0.072	0.00376	142	0	-0.0618305	-0.147499	0.0238384	0.155749	0.712307	0.0147226
right superior frontal gyrus volume	11736	4	-0.02328	-0.03193	-0.01464	1.51e-07	5.17714e-07	0.00249	-0.02182	-0.0299	-0.01375	1.369e-07	6.576e-07	0.00255	-0.0132	-0.01888	-0.007515	5.631e-06	1.126e-05	0.00182	-0.003431	-0.0159	0.009041	0.5896	0.786667	0	4170	0	-0.0208	-0.03939	-0.002208	0.03646	0.09004	0.00215	142	0	-0.0437631	-0.126609	0.0390829	0.297968	0.712307	0.00794282
left superior temporal gyrus volume	11736	5	-0.02576	-0.0343	-0.01723	4.115e-09	2.469e-08	0.00305	-0.02319	-0.03116	-0.01521	1.453e-08	8.88e-08	0.00289	-0.01658	-0.02219	-0.01097	8.101e-09	9.12e-08	0.00287	-0.01143	-0.0227	-0.000151	0.04701	0.2256	0.00042	4170	1	-0.01456	-0.03305	0.00394	0.09518	0.134372	0.00107	142	0	-0.0731502	-0.152793	0.00649219	0.0715086	0.712307	0.0236208
right superior temporal gyrus volume	11736	5	-0.02278	-0.03112	-0.01445	9.797e-08	3.9188e-07	0.00254	-0.01959	-0.02738	-0.0118	9.138e-07	2.856e-06	0.0022	-0.01474	-0.02022	-0.009267	1.46e-07	5.00571e-07	0.00241	-0.005423	-0.01682	0.00597	0.3506	0.660923	0.00016	4170	0	-0.01868	-0.0366	-0.0007467	0.04502	0.09004	0.00187	142	0	-0.0212002	-0.100162	0.0577611	0.596245	0.715488	0.00206444
left medial orbitofrontal gyrus volume	11736	10	-0.01153	-0.02028	-0.002781	0.009949	0.009949	0.0006	-0.0102	-0.01838	-0.002023	0.01469	0.0160364	0.00054	-0.008205	-0.01396	-0.002448	0.00524	0.00546783	0.00067	0.006214	-0.004072	0.0165	0.2362	0.645818	3e-05	4170	5	-0.01912	-0.03838	0.0001348	0.05162	0.0952985	0.0017	142	0	-0.0740029	-0.155839	0.00783273	0.0759455	0.712307	0.0229135
right medial orbitofrontal gyrus volume	11736	3	-0.01499	-0.02328	-0.006697	0.0004111	0.000519284	0.00112	-0.01383	-0.02158	-0.006076	0.000489	0.000617684	0.0011	-0.008966	-0.01442	-0.003511	0.001289	0.00172	0.0009	0.0003228	-0.009416	0.01006	0.9482	0.96	0	4170	1	-0.01985	-0.03806	-0.001649	0.03935	0.09004	0.00205	142	0	-0.0517705	-0.136332	0.0327916	0.228048	0.712307	0.0106388
left amygdala volume	11736	10	-0.01238	-0.02174	-0.003018	0.009693	0.009949	0.00059	-0.009162	-0.01791	-0.0004173	0.04037	0.0404	0.00038	-0.0114	-0.01755	-0.005247	0.0002868	0.000427765	0.00114	0.00433	-0.006374	0.01503	0.4277	0.6848	4e-05	4170	3	-0.003881	-0.0244	0.01663	0.6286	0.6286	6e-05	142	0	-0.0534818	-0.134691	0.0277272	0.194939	0.712307	0.0122896
right amygdala volume	11736	14	-0.01853	-0.02757	-0.009494	6.196e-05	9.294e-05	0.00138	-0.01668	-0.02513	-0.008237	0.0001139	0.000171	0.00131	-0.01202	-0.01796	-0.006074	7.61e-05	0.000130457	0.00132	-0.003021	-0.01359	0.00755	0.5752	0.786667	5e-05	4170	5	-0.009319	-0.02904	0.01041	0.2616	0.272974	0.00039	142	0	-0.0253103	-0.111705	0.0610841	0.563234	0.712307	0.00245697
left hippocampus volume	11736	23	-0.02251	-0.03116	-0.01386	3.893e-07	1.03813e-06	0.00231	-0.01838	-0.02646	-0.0103	8.956e-06	1.792e-05	0.0018	-0.01627	-0.02195	-0.01059	2.285e-08	1.374e-07	0.00272	-0.008805	-0.0191	0.001488	0.09357	0.329143	0.00058	4170	6	-0.01756	-0.0363	0.001176	0.06061	0.097984	0.00152	142	0	-0.0536238	-0.140577	0.0333291	0.224681	0.712307	0.0107934
right hippocampus volume	11736	15	-0.02023	-0.02899	-0.01147	6.499e-06	1.19981e-05	0.00182	-0.01678	-0.02496	-0.008603	6.119e-05	0.000104914	0.00147	-0.01431	-0.02007	-0.008561	1.158e-06	2.784e-06	0.00205	-0.003939	-0.01471	0.006836	0.4735	0.711	0.00019	4170	6	-0.01242	-0.03413	0.009303	0.1677	0.191657	0.00074	142	0	-0.0329423	-0.114773	0.0488884	0.427278	0.712307	0.00462885
left rostral middle frontal gyrus volume	11736	5	-0.02714	-0.03578	-0.01851	9.269e-10	7.4152e-09	0.00337	-0.02599	-0.03406	-0.01792	3.57e-10	4.284e-09	0.00359	-0.01533	-0.02101	-0.009646	1.363e-07	5.00571e-07	0.00244	-0.01276	-0.02435	-0.001175	0.03089	0.1854	0.00019	4170	0	-0.02924	-0.04799	-0.01049	0.01253	0.072	0.00418	142	0	-0.0439467	-0.12776	0.0398665	0.301539	0.712307	0.00782678
right rostral middle frontal gyrus volume	11736	6	-0.02187	-0.03044	-0.0133	6.415e-07	1.45506e-06	0.00217	-0.02002	-0.02803	-0.01201	1.084e-06	2.856e-06	0.00213	-0.01233	-0.01796	-0.006689	1.898e-05	3.50769e-05	0.00157	-0.00519	-0.01626	0.005877	0.3578	0.660923	2e-05	4170	1	-0.02402	-0.04259	-0.005452	0.02324	0.0804	0.00288	142	0	-0.0302343	-0.116382	0.0559133	0.488756	0.712307	0.00352218
left anterior thalamic radiation fractional anisotropy	11073	28	-0.0007669	-0.01063	0.009097	0.879	0.9176	0	0.0002798	-0.008924	0.009484	0.9525	0.9525	0	0.00122	-0.005238	0.007679	0.7115	0.9216	2e-05	0.005738	-0.006329	0.0178	0.352	0.8096	9e-05	3981	8	0.001837	-0.02199	0.02567	0.8228	0.9625	1e-05	144	0	-0.0156492	-0.0975979	0.0662995	0.706242	0.773503	0.00100233
right anterior thalamic radiation fractional anisotropy	11073	25	0.004701	-0.004845	0.01425	0.3351	0.592869	9e-05	0.005048	-0.00386	0.01396	0.2674	0.4393	0.00012	0.001666	-0.004587	0.007919	0.602	0.9216	2e-05	0.01262	0.001067	0.02418	0.03263	0.302987	0.00042	3981	7	0.01171	-0.01166	0.03508	0.2106	0.9625	0.0006	144	0	-0.0178788	-0.0967204	0.0609629	0.654495	0.76525	0.00141281
corpus callosum fractional anisotropy	11074	39	-0.008212	-0.01902	0.002594	0.137	0.525167	0.00021	-0.00694	-0.01702	0.003139	0.1778	0.4393	0.00017	-0.003162	-0.01024	0.003913	0.3817	0.9216	7e-05	-0.007482	-0.03105	0.01609	0.5344	0.881171	4e-05	3981	12	-0.00573	-0.03146	0.02	0.5313	0.9625	0.00012	144	0	-0.0398157	-0.125055	0.0454234	0.357202	0.622527	0.00596529
left cingulum cingulate part fractional anisotropy	11073	31	0.005549	-0.003643	0.01474	0.2374	0.590333	0.00014	0.005231	-0.003346	0.01381	0.2326	0.4393	0.00014	0.003008	-0.003013	0.009028	0.3282	0.9216	9e-05	0.01095	0.0005455	0.02134	0.03952	0.302987	0.0004	3981	12	0.007554	-0.01415	0.02926	0.3506	0.9625	0.00029	144	0	0.0624931	-0.0221578	0.147144	0.146588	0.481646	0.0147595
right cingulum cingulate part fractional anisotropy	11073	24	0.002199	-0.006596	0.01099	0.6245	0.73715	2e-05	0.002052	-0.006158	0.01026	0.6246	0.71829	2e-05	0.0008289	-0.004933	0.006591	0.7783	0.9216	0	0.005955	-0.0038	0.01571	0.2322	0.8096	0.00013	3981	8	-0.001462	-0.02253	0.01961	0.8401	0.9625	1e-05	144	0	0.0495849	-0.0281719	0.127342	0.209398	0.602019	0.011057
left cingulum hippocampal part fractional anisotropy	11071	14	-0.007533	-0.01686	0.001799	0.1142	0.525167	0.0002	-0.007688	-0.0164	0.001027	0.08433	0.437329	0.00025	-0.002449	-0.008566	0.003668	0.4332	0.9216	5e-05	-0.00553	-0.01575	0.004694	0.2898	0.8096	9e-05	3980	8	0.002159	-0.02025	0.02457	0.7802	0.9625	2e-05	144	0	-0.0298481	-0.114586	0.0548897	0.487195	0.622527	0.00340154
right cingulum hippocampal part fractional anisotropy	11073	14	-0.007788	-0.01723	0.001651	0.1064	0.525167	0.00022	-0.007976	-0.01679	0.000839	0.07667	0.437329	0.00027	-0.003206	-0.009392	0.002981	0.3105	0.9216	8e-05	-0.00611	-0.0164	0.004183	0.2453	0.8096	0.00011	3981	7	0.001955	-0.02047	0.02438	0.8003	0.9625	2e-05	144	0	-0.0100535	-0.0965054	0.0763984	0.818432	0.855634	0.000371956
left corticospinal tract fractional anisotropy	11073	23	-0.008007	-0.0173	0.00129	0.09196	0.525167	0.00027	-0.00711	-0.01579	0.00157	0.109	0.437329	0.00025	-0.005567	-0.01166	0.0005242	0.07375	0.9216	0.0003	-0.006424	-0.01748	0.004633	0.2555	0.8096	0.00013	3981	6	-0.008387	-0.03063	0.01386	0.3181	0.9625	0.00034	144	0	-0.0316367	-0.109289	0.0460155	0.421767	0.622527	0.00454505
right corticospinal tract fractional anisotropy	11073	27	-0.002274	-0.01182	0.007272	0.641	0.73715	2e-05	-0.001235	-0.01014	0.007674	0.7861	0.860967	1e-05	-0.003916	-0.01017	0.002337	0.2204	0.9216	0.00013	0.001108	-0.01013	0.01234	0.8469	0.932595	0	3981	9	0.0007659	-0.02173	0.02326	0.9209	0.9625	0	144	0	-0.00721202	-0.0867738	0.0723498	0.857978	0.857978	0.000226036
forceps major fractional anisotropy	11074	40	-0.0037	-0.01327	0.005864	0.4489	0.645294	6e-05	-0.00254	-0.01147	0.006387	0.5775	0.71829	3e-05	-0.00077	-0.007034	0.005494	0.8099	0.9216	1e-05	-4.063e-05	-0.01193	0.01185	0.9947	0.9947	0	3981	12	-0.001037	-0.0241	0.02202	0.8957	0.9625	1e-05	144	0	-0.0452968	-0.129964	0.0393705	0.29188	0.622527	0.00780984
forceps minor fractional anisotropy	11073	40	-0.005341	-0.01559	0.004913	0.308	0.590333	9e-05	-0.006044	-0.01561	0.003526	0.2165	0.4393	0.00014	0.0003715	-0.006348	0.007091	0.9138	0.9216	0	0.0006214	-0.01451	0.01576	0.9359	0.978441	0	3981	13	-0.002863	-0.0273	0.02157	0.7352	0.9625	3e-05	144	0	-0.0290528	-0.108826	0.05072	0.472566	0.622527	0.00363542
left fornix fractional anisotropy	11073	24	-0.0004671	-0.009309	0.008375	0.9176	0.9176	0	-0.000766	-0.009017	0.007485	0.8558	0.8947	0	0.001129	-0.004662	0.00692	0.7028	0.9216	1e-05	0.002904	-0.006688	0.0125	0.5535	0.881171	3e-05	3981	3	0.001508	-0.02001	0.02302	0.8386	0.9625	1e-05	144	0	-0.0909799	-0.172915	-0.00904445	0.0298036	0.177073	0.0327381
right fornix fractional anisotropy	11073	18	-0.006261	-0.01556	0.003038	0.1876	0.579888	0.00017	-0.006764	-0.01544	0.001916	0.1273	0.437329	0.00022	-0.003007	-0.009099	0.003086	0.3341	0.9216	0.0001	-0.003719	-0.01383	0.006389	0.4714	0.881171	5e-05	3981	4	-0.0054	-0.02788	0.01708	0.502	0.9625	0.00014	144	0	-0.0827984	-0.15933	-0.00626716	0.0341853	0.177073	0.0311346
left inferior fronto-occipital fasciculus fractional anisotropy	11074	27	-0.008234	-0.01771	0.001246	0.08923	0.525167	0.00027	-0.008569	-0.01742	0.0002773	0.05808	0.437329	0.00034	-0.003996	-0.01021	0.002214	0.2079	0.9216	0.00015	-0.005465	-0.01818	0.00725	0.4002	0.836782	7e-05	3981	6	-0.002791	-0.02525	0.01967	0.72	0.9625	4e-05	144	0	-0.0945078	-0.171933	-0.0170823	0.0171235	0.177073	0.0392751
right inferior fronto-occipital fasciculus fractional anisotropy	11073	24	-0.001326	-0.01091	0.008254	0.7864	0.861295	0	-0.002282	-0.01122	0.006657	0.6173	0.71829	2e-05	0.0003154	-0.005959	0.00659	0.9216	0.9216	0	0.006294	-0.006411	0.019	0.3322	0.8096	9e-05	3981	6	-0.001537	-0.02409	0.02102	0.8429	0.9625	1e-05	144	0	-0.0833305	-0.162182	-0.00447864	0.0384942	0.177073	0.0297526
left inferior longitudinal fasciculus fractional anisotropy	11074	24	-0.004748	-0.01323	0.003731	0.2731	0.590333	0.00011	-0.004602	-0.01251	0.003311	0.255	0.4393	0.00012	-0.00323	-0.008782	0.002323	0.2549	0.9216	0.00012	-0.002032	-0.01286	0.008799	0.7135	0.911694	1e-05	3981	6	-0.001311	-0.02166	0.01904	0.8513	0.9625	1e-05	144	0	-0.0712418	-0.150881	0.00839733	0.0791189	0.303289	0.0215125
right inferior longitudinal fasciculus fractional anisotropy	11073	20	-0.004888	-0.01399	0.004211	0.2931	0.590333	0.0001	-0.005612	-0.01411	0.002881	0.196	0.4393	0.00016	-0.001634	-0.007595	0.004326	0.5915	0.9216	3e-05	-0.001206	-0.01258	0.01016	0.8355	0.932595	1e-05	3981	4	-0.004029	-0.02556	0.0175	0.595	0.9625	8e-05	144	0	-0.0859565	-0.164723	-0.00719024	0.0326826	0.177073	0.0316594
left parietal superior longitudinal fasciculus fractional anisotropy	11073	30	-0.004319	-0.01407	0.005429	0.3858	0.633814	8e-05	-0.005419	-0.01451	0.003677	0.2437	0.4393	0.00014	-0.0005303	-0.006916	0.005855	0.8709	0.9216	0	0.001258	-0.0119	0.01442	0.8515	0.932595	0	3981	10	-0.006735	-0.02974	0.01627	0.422	0.9625	0.00021	144	0	-0.0483681	-0.129542	0.0328061	0.24067	0.615046	0.00966825
right parietal superior longitudinal fasciculus fractional anisotropy	11072	31	-0.002972	-0.01243	0.006485	0.5385	0.688083	3e-05	-0.002279	-0.0111	0.006545	0.6131	0.71829	2e-05	-0.002612	-0.008804	0.00358	0.4089	0.9216	6e-05	0.003576	-0.009139	0.01629	0.582	0.881171	3e-05	3980	11	-0.005995	-0.02787	0.01588	0.4492	0.9625	0.00018	144	0	-0.0400875	-0.120432	0.0402575	0.32549	0.622527	0.00680001
left temporal superior longitudinal fasciculus fractional anisotropy	11073	26	-0.003417	-0.01305	0.006216	0.4874	0.659424	5e-05	-0.003501	-0.01249	0.005488	0.4458	0.68356	6e-05	-0.0009233	-0.007232	0.005386	0.7745	0.9216	1e-05	0.002999	-0.00999	0.01599	0.6513	0.881171	1e-05	3981	8	-0.005308	-0.02856	0.01794	0.5217	0.9625	0.00013	144	0	0.0283344	-0.0480092	0.104678	0.464176	0.622527	0.00377491
right temporal superior longitudinal fasciculus fractional anisotropy	11072	22	0.003651	-0.005671	0.01297	0.4433	0.645294	6e-05	0.003048	-0.00565	0.01175	0.4928	0.7084	5e-05	0.001945	-0.00416	0.008049	0.5329	0.9216	4e-05	0.01414	0.002025	0.02626	0.02245	0.302987	0.00048	3980	6	0.0003521	-0.02151	0.02222	0.9625	0.9625	0	144	0	-0.0347854	-0.111124	0.0415536	0.369059	0.622527	0.00567852
left uncinate fasciculus fractional anisotropy	11073	31	-0.009194	-0.01853	0.0001425	0.05404	0.525167	0.00034	-0.01049	-0.0192	-0.001777	0.01854	0.42642	0.00051	-0.0004977	-0.006615	0.005619	0.8735	0.9216	0	-0.008081	-0.01949	0.003328	0.1657	0.8096	0.00017	3981	8	-0.008747	-0.03128	0.01378	0.3064	0.9625	0.00036	144	0	-0.0324085	-0.109261	0.0444441	0.405721	0.622527	0.00486758
right uncinate fasciculus fractional anisotropy	11072	29	-0.006349	-0.01608	0.003383	0.2017	0.579888	0.00014	-0.006972	-0.01606	0.002112	0.1331	0.437329	0.0002	-0.0009289	-0.007307	0.005449	0.7756	0.9216	1e-05	-0.003017	-0.01555	0.009514	0.6374	0.881171	2e-05	3980	10	-0.01212	-0.03534	0.01111	0.1969	0.9625	0.00065	144	0	0.0172102	-0.0613362	0.0957566	0.665435	0.76525	0.00131912
left anterior thalamic radiation mean diffusivity	11073	20	-0.007185	-0.01641	0.002039	0.1274	0.927527	0.00024	-0.007299	-0.01591	0.001309	0.09707	0.907405	0.00028	-0.004702	-0.01074	0.00134	0.1278	0.889525	0.00023	-0.0153	-0.02843	-0.002173	0.02264	0.42297	0.0005	3981	6	-0.009761	-0.03248	0.01296	0.2666	0.849305	0.00044	144	0	0.0410289	-0.0402698	0.122328	0.319988	0.795401	0.00695584
right anterior thalamic radiation mean diffusivity	11073	23	-0.005189	-0.01434	0.003964	0.2672	0.927527	0.00014	-0.005863	-0.0144	0.002678	0.1791	0.907405	0.00019	-0.003268	-0.009262	0.002726	0.2859	0.889525	0.00013	-0.01062	-0.02354	0.002301	0.1078	0.805575	0.00026	3981	8	-0.009925	-0.03275	0.0129	0.262	0.849305	0.00045	144	0	0.00270064	-0.0774794	0.0828807	0.946983	0.989205	3.12151e-05
corpus callosum mean diffusivity	11074	25	0.00213	-0.006717	0.01098	0.6374	0.927527	1e-05	0.001569	-0.006686	0.009824	0.7098	0.907405	1e-05	-0.001001	-0.006794	0.004792	0.7352	0.994682	2e-05	0.009661	-0.01102	0.03034	0.3605	0.970704	8e-05	3981	11	0.005885	-0.01533	0.02709	0.4441	0.849305	0.00019	144	0	0.0260161	-0.053517	0.105549	0.51874	0.795401	0.00293496
left cingulum cingulate part mean diffusivity	11073	29	-0.002033	-0.01045	0.006379	0.6361	0.927527	3e-05	-0.0005961	-0.008455	0.007263	0.882	0.922091	0	-0.004481	-0.009994	0.001032	0.1117	0.889525	0.00024	-0.002383	-0.01216	0.007392	0.6333	0.970704	2e-05	3981	8	0.007498	-0.01264	0.02763	0.3231	0.849305	0.00033	144	0	0.00550892	-0.0758279	0.0868458	0.893631	0.989205	0.000126205
right cingulum cingulate part mean diffusivity	11073	18	0.002731	-0.006037	0.0115	0.542	0.927527	3e-05	0.004004	-0.004187	0.01219	0.3387	0.907405	9e-05	-0.001708	-0.007456	0.00404	0.5609	0.889525	3e-05	0.00332	-0.006897	0.01354	0.5248	0.970704	4e-05	3981	4	0.003889	-0.01729	0.02507	0.6015	0.849305	8e-05	144	0	0.0572847	-0.0235996	0.138169	0.163587	0.795401	0.0136009
left cingulum hippocampal part mean diffusivity	11071	55	0.001777	-0.008109	0.01166	0.7249	0.927527	1e-05	0.001044	-0.00819	0.01028	0.8248	0.907405	0	0.0001231	-0.006353	0.0066	0.9703	0.9962	0	0.002047	-0.008908	0.013	0.7145	0.970704	1e-05	3980	12	0.0003087	-0.0233	0.02391	0.9696	0.9696	0	144	0	-0.0259035	-0.102109	0.050302	0.502533	0.795401	0.00316847
right cingulum hippocampal part mean diffusivity	11073	71	0.005518	-0.004256	0.01529	0.2692	0.927527	9e-05	0.005182	-0.003945	0.01431	0.2665	0.907405	0.0001	0.003376	-0.003024	0.009776	0.3019	0.889525	8e-05	0.00645	-0.004114	0.01701	0.2321	0.9016	0.00012	3981	25	-0.003693	-0.02635	0.01896	0.6412	0.849305	6e-05	144	0	-0.00198551	-0.0769042	0.0729332	0.958272	0.989205	1.93257e-05
left corticospinal tract mean diffusivity	11073	14	0.0007435	-0.008826	0.01031	0.8791	0.927527	0	0.002112	-0.006821	0.01105	0.6434	0.907405	2e-05	-0.001594	-0.007866	0.004678	0.6188	0.889525	3e-05	0.0001425	-0.01237	0.01265	0.9822	0.9822	0	3981	3	0.00309	-0.02013	0.02631	0.7016	0.849305	4e-05	144	0	0.058078	-0.0205348	0.136691	0.146295	0.795401	0.0147808
right corticospinal tract mean diffusivity	11073	38	-0.0009665	-0.01084	0.008907	0.848	0.927527	1e-05	8.835e-05	-0.00913	0.009306	0.985	0.985	0	-0.00169	-0.008161	0.004781	0.6092	0.889525	3e-05	-0.001374	-0.0143	0.01156	0.8352	0.970704	0	3981	16	0.00221	-0.02097	0.02539	0.7823	0.899645	2e-05	144	0	0.0353896	-0.0436519	0.114431	0.377431	0.795401	0.0054836
forceps major mean diffusivity	11074	37	1.894e-05	-0.008909	0.008947	0.9967	0.9967	0	-0.001404	-0.009737	0.006929	0.7416	0.907405	1e-05	0.0001768	-0.005672	0.006025	0.9528	0.9962	0	0.0009347	-0.01023	0.0121	0.8699	0.970704	0	3981	12	0.0005671	-0.0211	0.02223	0.9391	0.9696	0	144	0	0.0349943	-0.0444124	0.114401	0.384953	0.795401	0.00531355
forceps minor mean diffusivity	11073	55	-0.005085	-0.01418	0.004014	0.2741	0.927527	0.00013	-0.003216	-0.01171	0.005274	0.4584	0.907405	6e-05	-0.005994	-0.01195	-3.65e-05	0.04903	0.889525	0.00039	-0.01048	-0.02439	0.003421	0.1401	0.805575	0.00021	3981	25	-0.003762	-0.02581	0.01829	0.6264	0.849305	7e-05	144	0	-0.00931174	-0.0877815	0.0691581	0.814789	0.989205	0.000387307
left fornix mean diffusivity	11073	62	0.00113	-0.007224	0.009485	0.7911	0.927527	0	-0.00111	-0.008907	0.006686	0.7804	0.907405	1e-05	0.001803	-0.003666	0.007273	0.5187	0.889525	3e-05	0.000826	-0.008385	0.01004	0.8607	0.970704	0	3981	25	-0.00304	-0.02305	0.01697	0.6631	0.849305	6e-05	144	0	0.0213391	-0.0578553	0.100534	0.594946	0.804927	0.0019935
right fornix mean diffusivity	11073	45	0.0007873	-0.007436	0.009011	0.8513	0.927527	0	-0.0008495	-0.008527	0.006828	0.8285	0.907405	1e-05	0.001603	-0.003787	0.006993	0.5604	0.889525	2e-05	0.0004118	-0.008578	0.009402	0.9285	0.970704	0	3981	18	0.003081	-0.01664	0.0228	0.6545	0.849305	6e-05	144	0	0.0404956	-0.0374446	0.118436	0.305959	0.795401	0.00736947
left inferior fronto-occipital fasciculus mean diffusivity	11074	10	0.002005	-0.007133	0.01114	0.6676	0.927527	1e-05	0.001426	-0.007102	0.009954	0.7435	0.907405	1e-05	1.453e-05	-0.005972	0.006001	0.9962	0.9962	0	0.003978	-0.01037	0.01832	0.5873	0.970704	2e-05	3981	1	0.003085	-0.01901	0.02518	0.6882	0.849305	5e-05	144	0	0.0599052	-0.0213802	0.141191	0.147279	0.795401	0.0147095
right inferior fronto-occipital fasciculus mean diffusivity	11073	12	0.0006248	-0.007999	0.009249	0.8872	0.927527	0	0.001325	-0.006718	0.009369	0.7471	0.907405	0	-0.002534	-0.00818	0.003111	0.3796	0.889525	9e-05	0.0009826	-0.01297	0.01494	0.8904	0.970704	0	3981	4	0.007084	-0.01308	0.02725	0.3468	0.849305	0.0003	144	0	-0.00737846	-0.0861037	0.0713468	0.853211	0.989205	0.000241641
left inferior longitudinal fasciculus mean diffusivity	11074	10	0.001748	-0.007038	0.01053	0.6969	0.927527	1e-05	0.002198	-0.006002	0.0104	0.5998	0.907405	2e-05	-0.001591	-0.007346	0.004164	0.5885	0.889525	3e-05	0.002616	-0.009373	0.01461	0.6693	0.970704	2e-05	3981	2	0.004786	-0.01623	0.0258	0.5227	0.849305	0.00013	144	0	-0.000563657	-0.0828133	0.081686	0.989205	0.989205	1.29223e-06
right inferior longitudinal fasciculus mean diffusivity	11073	11	0.002059	-0.006379	0.0105	0.6329	0.927527	1e-05	0.002976	-0.004897	0.01085	0.4594	0.907405	4e-05	-0.002803	-0.008328	0.002721	0.3206	0.889525	0.00011	0.003759	-0.007614	0.01513	0.5176	0.970704	3e-05	3981	2	0.00948	-0.01033	0.02929	0.2267	0.849305	0.00055	144	0	0.0222859	-0.0563606	0.100932	0.576088	0.804927	0.00220422
left parietal superior longitudinal fasciculus mean diffusivity	11073	16	0.006998	-0.002055	0.01605	0.1304	0.927527	0.00021	0.007945	-0.0005017	0.01639	0.06573	0.907405	0.00032	0.0002645	-0.005664	0.006193	0.9304	0.9962	0	0.01472	0.0009312	0.0285	0.03678	0.42297	0.00045	3981	2	0.0124	-0.009063	0.03387	0.1646	0.849305	0.00081	144	0	0.0445765	-0.0343749	0.123528	0.266106	0.795401	0.00868995
right parietal superior longitudinal fasciculus mean diffusivity	11072	17	0.001801	-0.007085	0.01069	0.6916	0.927527	1e-05	0.00195	-0.006339	0.01024	0.6451	0.907405	1e-05	-0.0005901	-0.006408	0.005228	0.8426	0.9962	1e-05	0.005326	-0.008555	0.01921	0.4526	0.970704	5e-05	3980	7	0.01074	-0.01013	0.03161	0.2015	0.849305	0.00064	144	0	0.041784	-0.0363904	0.119958	0.29233	0.795401	0.00779536
left temporal superior longitudinal fasciculus mean diffusivity	11073	14	0.001636	-0.007327	0.0106	0.7208	0.927527	1e-05	0.002421	-0.005941	0.01078	0.5709	0.907405	3e-05	-0.001643	-0.007511	0.004225	0.5836	0.889525	3e-05	0.003277	-0.01131	0.01787	0.6602	0.970704	2e-05	3981	3	0.004726	-0.01682	0.02628	0.5371	0.849305	0.00012	144	0	0.0641958	-0.0169274	0.145319	0.119904	0.795401	0.016919
right temporal superior longitudinal fasciculus mean diffusivity	11072	12	-0.001888	-0.01067	0.006893	0.6739	0.927527	2e-05	-0.001624	-0.009814	0.006566	0.6979	0.907405	2e-05	-0.002667	-0.008414	0.003079	0.3636	0.889525	9e-05	-0.003837	-0.01828	0.0106	0.603	0.970704	3e-05	3980	4	0.001324	-0.01941	0.02206	0.8526	0.9338	1e-05	144	0	0.0269285	-0.0507461	0.104603	0.494079	0.795401	0.00329544
left uncinate fasciculus mean diffusivity	11073	14	0.005143	-0.004001	0.01429	0.271	0.927527	0.0001	0.00586	-0.002675	0.01439	0.1791	0.907405	0.00016	0.0007809	-0.005209	0.00677	0.7985	0.9962	0	0.007219	-0.004682	0.01912	0.2352	0.9016	0.00013	3981	6	0.006855	-0.01499	0.0287	0.3933	0.849305	0.00024	144	0	-0.0337761	-0.11763	0.0500776	0.427035	0.795401	0.00444309
right uncinate fasciculus mean diffusivity	11072	16	0.0007313	-0.00826	0.009722	0.8735	0.927527	0	0.001941	-0.00645	0.01033	0.6507	0.907405	1e-05	-0.001926	-0.007816	0.003964	0.5222	0.889525	5e-05	0.0007858	-0.01173	0.0133	0.9022	0.970704	0	3980	12	0.01017	-0.01109	0.03143	0.227	0.849305	0.00055	144	0	-0.0397514	-0.126175	0.0466724	0.364584	0.795401	0.00578526
left anterior thalamic radiation volume	11075	19	-0.01624	-0.02502	-0.007467	0.0002993	0.000491707	0.00127	-0.01592	-0.0241	-0.007747	0.0001428	0.000298582	0.00142	-0.008286	-0.01403	-0.002545	0.004776	0.0054924	0.00076	0.008532	-0.004445	0.02151	0.1982	0.70978	0.00015	3981	7	-0.01472	-0.03521	0.005769	0.1073	0.199279	0.00124	NA	NA	NA	NA	NA	NA	NA	NA
right anterior thalamic radiation volume	11075	18	-0.0167	-0.02545	-0.007954	0.0001921	0.000368192	0.00135	-0.0157	-0.02385	-0.007544	0.0001699	0.000325642	0.00139	-0.008584	-0.01431	-0.002858	0.003384	0.004324	0.00081	0.007622	-0.005447	0.02069	0.2537	0.70978	0.00012	3981	8	-0.014	-0.03469	0.006682	0.1213	0.199279	0.0011	NA	NA	NA	NA	NA	NA	NA	NA
corpus callosum volume	11075	16	-0.02065	-0.0298	-0.01151	1.05e-05	8.05e-05	0.00188	-0.02002	-0.02854	-0.0115	4.583e-06	3.51363e-05	0.00206	-0.01094	-0.01692	-0.004958	0.0003534	0.000755167	0.00121	0.008556	-0.007673	0.02478	0.3022	0.70978	0.00011	3981	5	-0.01828	-0.03917	0.002618	0.06949	0.199279	0.00183	NA	NA	NA	NA	NA	NA	NA	NA
left cingulum cingulate part volume	11075	12	-0.008772	-0.01747	-7.16e-05	0.04856	0.04856	0.00037	-0.007731	-0.01584	0.0003829	0.0623	0.0623	0.00034	-0.007113	-0.01281	-0.001418	0.01457	0.01457	0.00056	0.007307	-0.002935	0.01755	0.1627	0.70978	0.00018	3981	4	-0.007881	-0.02831	0.01255	0.3089	0.3328	0.00036	NA	NA	NA	NA	NA	NA	NA	NA
right cingulum cingulate part volume	11075	13	-0.01126	-0.01979	-0.002731	0.009831	0.0107673	0.00063	-0.01077	-0.01872	-0.00281	0.008144	0.00891962	0.00067	-0.00737	-0.01296	-0.001785	0.009866	0.0103144	0.00062	0.003906	-0.006227	0.01404	0.4506	0.70978	6e-05	3981	5	-0.01273	-0.03284	0.007376	0.1385	0.212367	0.00096	NA	NA	NA	NA	NA	NA	NA	NA
left cingulum hippocampal part volume	11075	21	-0.01583	-0.02534	-0.006318	0.001145	0.00154912	0.00097	-0.01358	-0.02246	-0.0047	0.002794	0.00338221	0.00084	-0.01135	-0.01758	-0.005123	0.0003703	0.000755167	0.00113	-0.004629	-0.01503	0.005772	0.3837	0.70978	6e-05	3981	4	-0.0153	-0.0375	0.006897	0.1169	0.199279	0.00114	NA	NA	NA	NA	NA	NA	NA	NA
right cingulum hippocampal part volume	11075	23	-0.01769	-0.02736	-0.008009	0.0003566	0.000546787	0.00122	-0.01603	-0.02507	-0.007004	0.0005221	0.000800553	0.00116	-0.01313	-0.01946	-0.006792	5.214e-05	0.000279258	0.00154	-0.004675	-0.01561	0.006263	0.4029	0.70978	7e-05	3981	5	-0.0127	-0.03518	0.009788	0.1715	0.232029	0.00077	NA	NA	NA	NA	NA	NA	NA	NA
left corticospinal tract volume	11075	18	-0.01609	-0.02522	-0.006955	0.0005774	0.000830013	0.00116	-0.01545	-0.02396	-0.006935	0.0003921	0.000644164	0.00124	-0.01026	-0.01623	-0.004284	0.0007929	0.00121578	0.00108	0.01267	-0.001245	0.02659	0.07483	0.70978	0.00028	3981	5	-0.01295	-0.03427	0.008382	0.1502	0.215913	0.00089	NA	NA	NA	NA	NA	NA	NA	NA
right corticospinal tract volume	11075	22	-0.01831	-0.02739	-0.00923	8.216e-05	0.000188968	0.0015	-0.01706	-0.02553	-0.0086	8.25e-05	0.000210833	0.00152	-0.01207	-0.01801	-0.006127	7.285e-05	0.000279258	0.00149	0.00651	-0.007243	0.02026	0.3542	0.70978	8e-05	3981	6	-0.007785	-0.0292	0.01363	0.3328	0.3328	0.00032	NA	NA	NA	NA	NA	NA	NA	NA
forceps major volume	11075	26	-0.01904	-0.02803	-0.01006	3.504e-05	0.000125646	0.00164	-0.01875	-0.02712	-0.01037	1.252e-05	6.8448e-05	0.00185	-0.01033	-0.01621	-0.004449	0.0005985	0.00098325	0.00112	-0.003429	-0.01468	0.007824	0.5509	0.746553	3e-05	3981	4	-0.01892	-0.03951	0.001661	0.06186	0.199279	0.00203	NA	NA	NA	NA	NA	NA	NA	NA
forceps minor volume	11075	14	-0.01814	-0.02705	-0.009225	7.069e-05	0.000180652	0.00149	-0.01695	-0.02526	-0.008643	6.763e-05	0.000199209	0.00152	-0.009889	-0.01572	-0.004057	0.0009213	0.00132437	0.00101	0.0072	-0.006812	0.02121	0.3146	0.70978	0.00011	3981	7	-0.01581	-0.03627	0.00465	0.09182	0.199279	0.00143	NA	NA	NA	NA	NA	NA	NA	NA
left fornix volume	11075	34	-0.01835	-0.02789	-0.008819	0.0001699	0.000355246	0.00135	-0.01749	-0.02638	-0.008599	0.000122	0.0002806	0.00143	-0.01096	-0.0172	-0.004721	0.0005983	0.00098325	0.00111	-0.0002182	-0.0123	0.01186	0.9718	0.9718	0	3981	14	-0.01578	-0.03743	0.005882	0.1042	0.199279	0.00128	NA	NA	NA	NA	NA	NA	NA	NA
right fornix volume	11075	30	-0.02059	-0.03029	-0.01089	3.391e-05	0.000125646	0.00167	-0.01843	-0.02747	-0.009383	6.929e-05	0.000199209	0.00156	-0.0139	-0.02025	-0.007559	1.889e-05	0.000217235	0.00174	-0.003211	-0.0155	0.009078	0.609	0.778167	3e-05	3981	9	-0.02094	-0.04329	0.0014	0.05908	0.199279	0.00211	NA	NA	NA	NA	NA	NA	NA	NA
left inferior fronto-occipital fasciculus volume	11075	30	-0.0213	-0.03022	-0.01238	3.17e-06	3.6455e-05	0.00209	-0.02112	-0.02943	-0.01281	7.275e-07	1.67325e-05	0.00239	-0.01141	-0.01724	-0.005568	0.0001357	0.000397612	0.00138	-0.001538	-0.0148	0.01172	0.8204	0.94346	0	3981	7	-0.01835	-0.03897	0.002277	0.06682	0.199279	0.0019	NA	NA	NA	NA	NA	NA	NA	NA
right inferior fronto-occipital fasciculus volume	11075	28	-0.01949	-0.02848	-0.01051	2.292e-05	0.000125646	0.00173	-0.01858	-0.02696	-0.01021	1.488e-05	6.8448e-05	0.00184	-0.01067	-0.01655	-0.004787	0.000394	0.000755167	0.00118	0.004196	-0.009607	0.018	0.5518	0.746553	3e-05	3981	7	-0.0181	-0.03884	0.002642	0.06987	0.199279	0.00183	NA	NA	NA	NA	NA	NA	NA	NA
left inferior longitudinal fasciculus volume	11075	26	-0.02165	-0.03054	-0.01277	2.012e-06	3.6455e-05	0.00222	-0.02002	-0.02831	-0.01173	2.451e-06	2.81865e-05	0.0022	-0.01305	-0.01887	-0.007231	1.201e-05	0.000217235	0.00186	-0.004668	-0.01711	0.007778	0.4629	0.70978	6e-05	3981	5	-0.01979	-0.04039	0.000797	0.05561	0.199279	0.00222	NA	NA	NA	NA	NA	NA	NA	NA
right inferior longitudinal fasciculus volume	11075	27	-0.01867	-0.02752	-0.009819	3.824e-05	0.000125646	0.00166	-0.01763	-0.02589	-0.00938	3.038e-05	0.000116457	0.00172	-0.01131	-0.0171	-0.005512	0.0001383	0.000397612	0.00139	0.0008871	-0.01142	0.01319	0.8878	0.968091	0	3981	6	-0.0166	-0.0372	0.004007	0.08378	0.199279	0.00156	NA	NA	NA	NA	NA	NA	NA	NA
left parietal superior longitudinal fasciculus volume	11075	21	-0.0126	-0.02162	-0.003589	0.006261	0.00720015	0.00072	-0.012	-0.0204	-0.003592	0.00526	0.006049	0.00076	-0.008959	-0.01486	-0.003061	0.002986	0.00403988	0.00083	0.008906	-0.002693	0.0205	0.133	0.70978	0.00021	3981	5	-0.009994	-0.0309	0.01091	0.2271	0.26887	0.00055	NA	NA	NA	NA	NA	NA	NA	NA
right parietal superior longitudinal fasciculus volume	11075	22	-0.01499	-0.02406	-0.005915	0.001245	0.00159083	0.00099	-0.01381	-0.02227	-0.005345	0.001428	0.00182467	0.00097	-0.01079	-0.01672	-0.004847	0.0003882	0.000755167	0.00117	0.005854	-0.006066	0.01777	0.3365	0.70978	9e-05	3981	7	-0.008675	-0.03722	0.01987	0.3228	0.3328	0.00041	NA	NA	NA	NA	NA	NA	NA	NA
left temporal superior longitudinal fasciculus volume	11075	18	-0.0137	-0.02285	-0.004551	0.003421	0.00414121	0.00083	-0.01438	-0.02291	-0.005846	0.0009917	0.00142557	0.00106	-0.007978	-0.01397	-0.001987	0.009212	0.0100893	0.00064	0.006142	-0.005475	0.01776	0.3008	0.70978	9e-05	3981	3	-0.01615	-0.03707	0.004782	0.09214	0.199279	0.00143	NA	NA	NA	NA	NA	NA	NA	NA
right temporal superior longitudinal fasciculus volume	11075	24	-0.01095	-0.02017	-0.001731	0.02017	0.0210868	0.00052	-0.01022	-0.01882	-0.001627	0.02001	0.0209195	0.00052	-0.008952	-0.01499	-0.002918	0.003725	0.00450921	0.00079	0.01198	6.05e-05	0.0239	0.04928	0.70978	0.00036	3981	8	-0.01126	-0.03986	0.01734	0.2338	0.26887	0.00068	NA	NA	NA	NA	NA	NA	NA	NA
left uncinate fasciculus volume	11075	14	-0.01689	-0.02591	-0.007862	0.000257	0.000454692	0.00125	-0.01411	-0.02253	-0.005693	0.001054	0.001426	0.00102	-0.01206	-0.01797	-0.006151	6.726e-05	0.000279258	0.00147	-0.001324	-0.01228	0.009633	0.8131	0.94346	0	3981	5	-0.01575	-0.03691	0.005417	0.09963	0.199279	0.00133	NA	NA	NA	NA	NA	NA	NA	NA
right uncinate fasciculus volume	11075	14	-0.01812	-0.02701	-0.009232	6.864e-05	0.000180652	0.0015	-0.0152	-0.0235	-0.006911	0.0003415	0.000604192	0.00123	-0.0123	-0.01811	-0.006477	3.698e-05	0.000279258	0.00158	-0.0005453	-0.01204	0.01095	0.926	0.968091	0	3981	4	-0.01091	-0.03187	0.01005	0.1977	0.252617	0.00065	NA	NA	NA	NA	NA	NA	NA	NA

## Sheet: CBCL vs PRS
CBCL vs PRS		Main analysis					Posthoc analysis
		Ext-CBCL (PRS sample)					Agg-CBCL (PRS sample)					Rb-CBCL (PRS sample)
PRS base GWAS	sample size	p threshold	delta R2	N SNPs	uncorrected p-value	empirical p-value	p threshold	delta R2	N SNPs	uncorrected p-value	empirical p-value	p threshold	delta R2	N SNPs	uncorrected p-value	empirical p-value
ADHD+DBD	4201	0.1	0.00417089	35664	1.56e-05	0.0002	0.1	0.0044	35664	1.036e-05	0.0002	1	0.0019	138825	0.0037	0.0134
BroadABC	4201	1	0.0026044	207771	0.0006	0.0019	0.2	0.00196	95045	0.0033	0.0105	0.2	0.0029	95045	0.0003	0.0013
Irritability	4201	0.3	0.0038419	133697	3.38e-05	0.0001	0.001	0.004	3245	2.399e-05	9.999e-05	0.3	0.0024	133697	0.0009	0.0041
Externalizing	4201	0.1	0.00877352	47059	1.39027e-09	9.999e-05	0.1	0.0071806	47059	4.32475e-08	9.999e-05	0.1	0.0119055	47059	1.65402e-12	9.999e-05

## Sheet: Brain vs PRS
Brain vs PRS			Main analysis, including post-hoc analysis for effect of global brain
			PRS ADHD+DBD p-thres=0.1 (PRS sample)							PRS BroadABC p-thres=1.0 (PRS sample)							PRS Irritability p-thres=0.3 (PRS sample)							PRS Externalizing p-thres=0.1 (PRS sample)
brain structure	sample size	outliers >4SD	estimate	lower 95% CI	upper 95% CI	uncorrected p-value	FDR-corrected p-value	delta R2 (%)	p-value after correction for global brain	estimate	lower 95% CI	upper 95% CI	uncorrected p-value	FDR-corrected p-value	delta R2 (%)	p-value after correction for global brain	estimate	lower 95% CI	upper 95% CI	uncorrected p-value	FDR-corrected p-value	delta R2 (%)	p-value after correction for global brain	estimate	lower 95% CI	upper 95% CI	uncorrected p-value	FDR-corrected p-value	delta R2 (%)	p-value after correction for global brain
Total brain volume	4168	1	-0.019423	-0.0455211	0.00667514	0.144616	NA	0.000366502	NA	0.000583292	-0.0255821	0.0267487	0.965141	NA	3.29007e-07	NA	0.00508012	-0.037872	0.0480322	0.816642	NA	9.26107e-06	NA	0.0193056	-0.00729826	0.0459095	0.154898	NA	0.000348459	NA
Total cortical gray matter volume	4170	0	-0.0304931	-0.0575585	-0.00342769	0.0272411	NA	0.000899697	0.0167685	-0.00724115	-0.0343889	0.0199066	0.601046	NA	5.04842e-05	0.107223	-0.00619164	-0.0507503	0.038367	0.785308	NA	1.37017e-05	0.137771	0.00935527	-0.0182244	0.0369349	0.506067	NA	8.1644e-05	0.146293
Total cortical surface area	4170	0	-0.0243963	-0.049667	0.000874408	0.0584675	NA	0.000575893	0.196284	-0.00832714	-0.0336703	0.017016	0.519491	NA	6.67624e-05	0.130045	0.00604644	-0.035551	0.0476439	0.775677	NA	1.30666e-05	0.952212	0.00657589	-0.0191715	0.0323233	0.616594	NA	4.03386e-05	0.206343
Mean cortical thickness	4170	8	-0.00384124	-0.0298119	0.0221294	0.771848	NA	1.48518e-05	0.997388	0.00300129	-0.0230056	0.0290081	0.821015	NA	9.04157e-06	0.813989	-0.0181238	-0.0608343	0.0245867	0.405492	NA	0.000122227	0.377741	0.0132725	-0.0131799	0.0397248	0.325322	NA	0.000170876	0.499976
Total subcortical gray matter volume	4170	2	-0.0126696	-0.0395049	0.0141657	0.354697	NA	0.000156516	0.624122	0.000855004	-0.0260469	0.0277569	0.950319	NA	7.09425e-07	0.997441	0.01255	-0.0316042	0.0567042	0.577388	NA	5.67346e-05	0.659026	0.0279981	0.000681665	0.0553145	0.044553	NA	0.000737088	0.1118
Total cerebral white matter volume	4170	1	-0.00735865	-0.0337048	0.0189875	0.584002	NA	5.27498e-05	0.0432422	0.00976954	-0.0166414	0.0361805	0.468362	NA	9.25158e-05	0.0816798	0.0169963	-0.0263542	0.0603468	0.442137	NA	0.000103932	0.161821	0.0278631	0.00102506	0.0547012	0.0418724	NA	0.000728134	0.0664367
Global fractional anisotropy	3981	11	0.0102617	-0.0117312	0.0322547	0.36036	NA	0.000113253	NA	-0.0140654	-0.0360727	0.00794186	0.210262	NA	0.000212455	NA	-0.0392888	-0.0754713	-0.00310625	0.0333261	NA	0.000612782	NA	-0.00300161	-0.0254826	0.0194794	0.793513	NA	9.27546e-06	NA
Global mean diffusivity	3981	4	-0.00946814	-0.0339951	0.0150589	0.449193	NA	0.000109419	NA	0.00121269	-0.0233439	0.0257692	0.922874	NA	1.79094e-06	NA	0.0186129	-0.0217756	0.0590014	0.366304	NA	0.000155934	NA	-0.00708236	-0.0321368	0.0179721	0.579466	NA	5.8677e-05	NA
Total white matter tracts volume	3981	7	-0.010748	-0.0376723	0.0161762	0.43388	NA	0.000117882	NA	0.00367864	-0.0232793	0.0306366	0.789071	NA	1.37765e-05	NA	0.0219475	-0.0223895	0.0662844	0.331852	NA	0.00018125	NA	0.0284394	0.000891258	0.0559876	0.0430379	NA	0.000787679	NA
left caudal anterior cingulate gyrus volume	4170	10	-0.0194053	-0.0490622	0.0102517	0.199624	0.26616	0.000382664	0.408177	-0.00927306	-0.0389844	0.0204383	0.540641	0.97263	8.70895e-05	0.470652	0.016281	-0.0325119	0.0650738	0.51303	0.882857	9.95422e-05	0.629316	0.016281	-0.0325119	0.0650738	0.51303	0.882857	9.95422e-05	0.629316
right caudal anterior cingulate gyrus volume	4170	5	-0.0345976	-0.0646697	-0.00452554	0.0241491	0.115915	0.00118864	0.0635471	-0.00183868	-0.032024	0.0283466	0.904947	0.97263	3.33609e-06	0.862121	-0.0104257	-0.0599471	0.0390958	0.679812	0.921143	3.98495e-05	0.59975	-0.0104257	-0.0599471	0.0390958	0.679812	0.921143	3.98495e-05	0.59975
left rostral anterior cingulate gyrus volume	4170	3	-0.0257315	-0.0553873	0.00392417	0.0889972	0.213566	0.000648882	0.278277	-0.00861687	-0.0383828	0.021149	0.570369	0.97263	7.22742e-05	0.429094	-0.000598492	-0.0494306	0.0482336	0.980831	0.981	1.29557e-07	0.824383	-0.000598492	-0.0494306	0.0482336	0.980831	0.981	1.29557e-07	0.824383
right rostral anterior cingulate gyrus volume	4170	2	-0.0222941	-0.0521503	0.00756213	0.14328	0.222465	0.000484626	0.343149	-0.00107129	-0.0309954	0.0288528	0.944048	0.97263	1.11453e-06	0.910516	-0.0688721	-0.117955	-0.0197893	0.0059674	0.14328	0.00170905	0.00157584	-0.0688721	-0.117955	-0.0197893	0.0059674	0.14328	0.00170905	0.00157584
left fusiform gyrus volume	4170	2	-0.0230553	-0.0517668	0.00565617	0.115492	0.213566	0.000519777	0.37717	0.0105073	-0.0182799	0.0392946	0.474281	0.97263	0.000107443	0.418552	-0.00912153	-0.0563913	0.0381482	0.705212	0.921143	3.00331e-05	0.532733	-0.00912153	-0.0563913	0.0381482	0.705212	0.921143	3.00331e-05	0.532733
right fusiform gyrus volume	4170	0	0.00535859	-0.0231642	0.0338814	0.712648	0.814457	2.77839e-05	0.110013	0.00976952	-0.018823	0.038362	0.502972	0.97263	9.18937e-05	0.424063	0.0168724	-0.0300562	0.063801	0.480925	0.882857	0.000101746	0.501377	0.0168724	-0.0300562	0.063801	0.480925	0.882857	0.000101746	0.501377
left inferior frontal gyrus volume	4170	2	-0.0288073	-0.0583706	0.000755982	0.0561504	0.16845	0.000811247	0.190191	-0.0272875	-0.0569297	0.00235466	0.0711786	0.97263	0.000724106	0.0313772	-0.0162466	-0.0649335	0.0324402	0.513003	0.882857	9.5213e-05	0.329453	-0.0162466	-0.0649335	0.0324402	0.513003	0.882857	9.5213e-05	0.329453
right inferior frontal gyrus volume	4170	1	-0.0366994	-0.0658939	-0.00750491	0.0137599	0.11008	0.00131042	0.047603	-0.0082283	-0.0375152	0.0210586	0.581785	0.97263	6.55504e-05	0.483333	-0.00602787	-0.0540977	0.042042	0.805812	0.921143	1.3059e-05	0.621041	-0.00602787	-0.0540977	0.042042	0.805812	0.921143	1.3059e-05	0.621041
left insular cortex volume	4170	5	-0.018728	-0.0460543	0.00859822	0.179134	0.252889	0.000354158	0.602608	0.00148055	-0.0258892	0.0288503	0.915544	0.97263	2.20734e-06	0.962864	-0.0214311	-0.0663706	0.0235084	0.349864	0.882857	0.000171516	0.10322	-0.0214311	-0.0663706	0.0235084	0.349864	0.882857	0.000171516	0.10322
right insular cortex volume	4170	4	-0.0292032	-0.056551	-0.00185541	0.0363608	0.145444	0.000844483	0.150111	0.00342326	-0.0240017	0.0308483	0.806686	0.97263	1.15509e-05	0.802698	-0.0303646	-0.0754202	0.014691	0.186482	0.882857	0.000336581	0.0457959	-0.0303646	-0.0754202	0.014691	0.186482	0.882857	0.000336581	0.0457959
left lateral orbitofrontal gyrus volume	4170	0	-0.024309	-0.0532222	0.0046042	0.0993593	0.213566	0.000571778	0.354088	-0.0100999	-0.0390927	0.018893	0.494666	0.97263	9.82135e-05	0.339906	-0.023453	-0.0710364	0.0241303	0.333942	0.882857	0.00019659	0.127246	-0.023453	-0.0710364	0.0241303	0.333942	0.882857	0.00019659	0.127246
right lateral orbitofrontal gyrus volume	4170	1	-0.0218832	-0.0498122	0.00604577	0.12458	0.213566	0.000466455	0.428255	-0.00939212	-0.0374017	0.0186175	0.510958	0.97263	8.54701e-05	0.348658	-0.0170782	-0.063042	0.0288855	0.466376	0.882857	0.000104941	0.235841	-0.0170782	-0.063042	0.0288855	0.466376	0.882857	0.000104941	0.235841
left superior frontal gyrus volume	4170	2	-0.0335415	-0.0617461	-0.00533689	0.0197742	0.115915	0.0010972	0.0432625	-0.00206011	-0.0303419	0.0262217	0.886447	0.97263	4.12192e-06	0.823181	0.00956739	-0.0368503	0.0559851	0.686162	0.921143	3.30018e-05	0.778665	0.00956739	-0.0368503	0.0559851	0.686162	0.921143	3.30018e-05	0.778665
right superior frontal gyrus volume	4170	0	-0.0288126	-0.0572208	-0.000404268	0.0468291	0.160557	0.000803262	0.173361	-0.00839528	-0.0368866	0.020096	0.563502	0.97263	6.78595e-05	0.363719	0.0175873	-0.0291744	0.0643489	0.46094	0.882857	0.00011055	0.438222	0.0175873	-0.0291744	0.0643489	0.46094	0.882857	0.00011055	0.438222
left superior temporal gyrus volume	4170	1	-0.0210488	-0.0495915	0.0074938	0.148308	0.222465	0.00042998	0.453088	0.00364417	-0.0249634	0.0322517	0.802798	0.97263	1.2836e-05	0.777732	0.006854	-0.0400995	0.0538075	0.774748	0.921143	1.68556e-05	0.903148	0.006854	-0.0400995	0.0538075	0.774748	0.921143	1.68556e-05	0.903148
right superior temporal gyrus volume	4170	0	-0.0370454	-0.0665054	-0.00758545	0.0137285	0.11008	0.00132789	0.0431158	0.00536738	-0.024187	0.0349218	0.721818	0.97263	2.77373e-05	0.652558	0.003029	-0.0454793	0.0515373	0.902571	0.961044	3.27916e-06	0.944999	0.003029	-0.0454793	0.0515373	0.902571	0.961044	3.27916e-06	0.944999
left medial orbitofrontal gyrus volume	4170	5	-0.0218076	-0.0489838	0.00536857	0.11574	0.213566	0.000470786	0.348918	-0.00358038	-0.0308321	0.0236714	0.796744	0.97263	1.26272e-05	0.704537	-0.0266089	-0.0713718	0.0181539	0.243913	0.882857	0.000258417	0.110945	-0.0266089	-0.0713718	0.0181539	0.243913	0.882857	0.000258417	0.110945
right medial orbitofrontal gyrus volume	4170	1	-0.0134549	-0.042449	0.0155392	0.362981	0.458501	0.000175847	0.909856	-0.00457428	-0.0336437	0.0244951	0.757714	0.97263	2.0223e-05	0.679988	0.0249798	-0.0227266	0.0726861	0.304684	0.882857	0.00022387	0.296212	0.0249798	-0.0227266	0.0726861	0.304684	0.882857	0.00022387	0.296212
left amygdala volume	4170	3	-0.00314596	-0.0286866	0.0223946	0.809188	0.858856	9.7202e-06	0.608568	-0.0124963	-0.0380939	0.0131013	0.338571	0.97263	0.000152654	0.260241	0.0193	-0.022729	0.061329	0.368018	0.882857	0.000135073	0.387997	0.0193	-0.022729	0.061329	0.368018	0.882857	0.000135073	0.387997
right amygdala volume	4170	5	-0.0104684	-0.0369692	0.0160324	0.438704	0.52644	0.000108474	0.946688	-0.00446338	-0.0310226	0.0220958	0.741812	0.97263	1.9635e-05	0.657666	0.0313479	-0.012258	0.0749539	0.158788	0.882857	0.000359136	0.159575	0.0313479	-0.012258	0.0749539	0.158788	0.882857	0.000359136	0.159575
left hippocampus volume	4170	6	-0.000110314	-0.0277547	0.0275341	0.993758	0.99376	1.22984e-08	0.35053	-0.00422194	-0.0319234	0.0234795	0.765105	0.97263	1.79394e-05	0.699007	0.00228911	-0.0431901	0.0477683	0.921397	0.961044	1.95661e-06	0.907139	0.00228911	-0.0431901	0.0477683	0.921397	0.961044	1.95661e-06	0.907139
right hippocampus volume	4170	6	0.0031388	-0.0243808	0.0306584	0.82307	0.858856	9.85222e-06	0.204434	-0.000483056	-0.0280863	0.0271202	0.972632	0.97263	2.31939e-07	0.92845	-0.00700687	-0.0522834	0.0382697	0.761594	0.921143	1.8138e-05	0.559058	-0.00700687	-0.0522834	0.0382697	0.761594	0.921143	1.8138e-05	0.559058
left rostral middle frontal gyrus volume	4170	0	-0.0387778	-0.0668943	-0.0106612	0.00688045	0.11008	0.00145499	0.0195465	-0.0122191	-0.040428	0.0159897	0.395797	0.97263	0.000143754	0.2257	-0.0153762	-0.061677	0.0309247	0.51503	0.882857	8.45007e-05	0.246901	-0.0153762	-0.061677	0.0309247	0.51503	0.882857	8.45007e-05	0.246901
right rostral middle frontal gyrus volume	4170	1	-0.0226674	-0.0510423	0.00570753	0.117382	0.213566	0.000498731	0.352233	-0.0129244	-0.0413626	0.0155137	0.372973	0.97263	0.000161483	0.225026	-0.0116795	-0.0583583	0.0349993	0.623773	0.921143	4.89526e-05	0.37845	-0.0116795	-0.0583583	0.0349993	0.623773	0.921143	4.89526e-05	0.37845
left anterior thalamic radiation fractional anisotropy	3981	8	0.00693931	-0.0173019	0.0311806	0.574671	0.949252	4.97053e-05	0.920351	-0.0114152	-0.035688	0.0128577	0.356571	0.553626	0.000134136	0.709498	-0.0282528	-0.0681795	0.0116739	0.165419	0.27176	0.000303598	0.871074	-0.00131452	-0.0260947	0.0234656	0.917172	0.986676	1.70703e-06	0.744966
right anterior thalamic radiation fractional anisotropy	3981	7	-0.0125942	-0.0374149	0.0122265	0.319891	0.945333	0.000162557	0.128733	-0.0110081	-0.0358558	0.0138396	0.385131	0.553626	0.000123928	0.666324	-0.0333771	-0.0742463	0.00749205	0.109422	0.228792	0.000420942	0.444236	-0.00966514	-0.0350251	0.0156948	0.454983	0.986676	9.17183e-05	0.319186
corpus callosum fractional anisotropy	3981	12	0.0119389	-0.00990774	0.0337856	0.284044	0.945333	0.000155398	0.847962	0.000386603	-0.0214925	0.0222657	0.972366	0.972366	1.62512e-07	0.0152265	-0.0314908	-0.0674714	0.00448972	0.0862547	0.228792	0.0003984	0.680429	0.00100058	-0.021357	0.0233582	0.930086	0.986676	1.04247e-06	0.501319
left cingulum cingulate part fractional anisotropy	3981	12	0.00176083	-0.0243328	0.0278545	0.894753	0.956732	3.32861e-06	0.697728	-0.0119776	-0.0380716	0.0141164	0.36821	0.553626	0.000153981	0.749826	-0.0611036	-0.104004	-0.0182029	0.00525645	0.0604492	0.00147994	0.0463853	-0.000617417	-0.0272961	0.0260613	0.963812	0.986676	3.91497e-07	0.965916
right cingulum cingulate part fractional anisotropy	3981	8	0.020565	-0.00692774	0.0480577	0.142583	0.945333	0.000433727	0.243881	-0.004066	-0.0315945	0.0234625	0.772154	0.887977	1.69197e-05	0.723995	-0.0611226	-0.106363	-0.0158818	0.00810953	0.0621731	0.00141319	0.0592875	0.0210482	-0.00707562	0.0491721	0.142371	0.815503	0.000434187	0.0847818
left cingulum hippocampal part fractional anisotropy	3980	8	0.01395	-0.0121308	0.0400309	0.294399	0.945333	0.000196246	0.405991	0.00287943	-0.0231839	0.0289428	0.828531	0.907439	8.37461e-06	0.419429	-0.0321306	-0.0749806	0.0107193	0.141611	0.250543	0.000385581	0.550988	0.0036986	-0.0229085	0.0303057	0.785225	0.986676	1.32583e-05	0.720829
right cingulum hippocampal part fractional anisotropy	3981	7	0.00134932	-0.0247762	0.0274748	0.91935	0.956732	1.82653e-06	0.757805	0.00589214	-0.0202126	0.0319968	0.658135	0.79669	3.48827e-05	0.347029	-0.0647979	-0.107699	-0.0218964	0.00308261	0.0604492	0.00155859	0.0233657	-0.000227057	-0.0268824	0.0264283	0.986676	0.986676	4.96849e-08	0.918492
left corticospinal tract fractional anisotropy	3981	6	0.0152303	-0.00969116	0.0401518	0.230924	0.945333	0.000258846	0.410348	-0.00993422	-0.0348899	0.0150215	0.435172	0.588762	0.000109847	0.794071	-0.0240427	-0.0650964	0.0170109	0.25096	0.360755	0.00023771	0.993049	-0.0165338	-0.0420121	0.00894437	0.203345	0.815503	0.00029185	0.126763
right corticospinal tract fractional anisotropy	3981	9	0.00475894	-0.020021	0.0295389	0.706549	0.955919	2.50201e-05	0.875006	-0.0125267	-0.0373353	0.012282	0.322258	0.553626	0.000172919	0.633051	-0.0226813	-0.0634959	0.0181333	0.275992	0.373401	0.00020944	0.997288	-0.0179574	-0.0432899	0.00737508	0.164673	0.815503	0.000340726	0.0876415
forceps major fractional anisotropy	3981	12	0.00549186	-0.0190088	0.0299925	0.660349	0.949252	3.26184e-05	0.805592	0.0109935	-0.0135522	0.0355392	0.379945	0.553626	0.000130207	0.0701423	-0.0336695	-0.0740195	0.0066806	0.101927	0.228792	0.000451739	0.668618	-0.00847435	-0.033512	0.0165634	0.506998	0.986676	7.4366e-05	0.414596
forceps minor fractional anisotropy	3981	13	0.0233031	0.000428552	0.0461777	0.0458616	0.945333	0.000599419	0.0615757	0.000971893	-0.0219395	0.0238833	0.933723	0.972366	1.04036e-06	0.129957	-0.0168948	-0.0545747	0.0207851	0.379416	0.484809	0.000116212	0.319607	0.00922793	-0.0141935	0.0326494	0.439892	0.986676	8.97356e-05	0.136362
left fornix fractional anisotropy	3981	3	0.0102287	-0.0172109	0.0376683	0.464919	0.945333	0.000103245	0.641966	-0.019116	-0.0465857	0.00835383	0.172539	0.553626	0.000359681	0.282449	-0.0480943	-0.0932496	-0.00293907	0.036846	0.141243	0.000842039	0.155501	0.0178228	-0.0102152	0.0458608	0.21274	0.815503	0.000300144	0.208181
right fornix fractional anisotropy	3981	4	0.0141392	-0.0119322	0.0402106	0.287727	0.945333	0.000199978	0.529617	-0.018542	-0.0446225	0.00753858	0.163437	0.553626	0.000343599	0.309696	-0.053148	-0.0960569	-0.0102391	0.01521	0.0874575	0.00104188	0.101032	0.0130696	-0.0135688	0.0397079	0.336153	0.986676	0.000163679	0.371735
left inferior fronto-occipital fasciculus fractional anisotropy	3981	6	0.0105273	-0.0150955	0.03615	0.420573	0.945333	0.000114953	0.748645	-0.0173822	-0.0430186	0.00825427	0.183821	0.553626	0.000312976	0.266215	-0.00823897	-0.0504018	0.0339239	0.701658	0.701658	2.60065e-05	0.204172	-0.00606932	-0.0322285	0.0200898	0.64922	0.986676	3.66626e-05	0.303221
right inferior fronto-occipital fasciculus fractional anisotropy	3981	6	-0.00709746	-0.032571	0.0183761	0.584921	0.949252	5.2458e-05	0.111845	-0.0217628	-0.0472435	0.00371792	0.0941122	0.553626	0.000492621	0.139081	-0.0105768	-0.0525141	0.0313605	0.621005	0.649562	4.29831e-05	0.22757	0.00220446	-0.0238376	0.0282465	0.868196	0.986676	4.84246e-06	0.78192
left inferior longitudinal fasciculus fractional anisotropy	3981	6	0.013362	-0.0149126	0.0416366	0.35423	0.945333	0.000184882	0.584802	-0.0102613	-0.0385565	0.0180338	0.477122	0.609656	0.000108884	0.784446	-0.0305189	-0.077038	0.0160001	0.198437	0.30427	0.000356232	0.957471	0.0244978	-0.00437384	0.0533695	0.0962809	0.815503	0.000595722	0.0436765
right inferior longitudinal fasciculus fractional anisotropy	3981	4	0.00670517	-0.0201485	0.0335588	0.624487	0.949252	4.61613e-05	0.9267	-0.0235108	-0.0503742	0.00335252	0.0862609	0.553626	0.000566737	0.135403	-0.0111386	-0.0553433	0.0330661	0.62132	0.649562	4.701e-05	0.348785	0.00870718	-0.0187414	0.0361558	0.534026	0.986676	7.45013e-05	0.712519
left parietal superior longitudinal fasciculus fractional anisotropy	3981	10	0.000686711	-0.0241269	0.0255003	0.956732	0.956732	4.98918e-07	0.292832	-0.0117684	-0.0366001	0.0130632	0.352859	0.553626	0.000146282	0.764538	-0.0468994	-0.0877326	-0.00606613	0.0243882	0.112186	0.000858236	0.238148	0.000543496	-0.0248261	0.025913	0.9665	0.986676	2.9897e-07	0.872936
right parietal superior longitudinal fasciculus fractional anisotropy	3980	11	0.00223508	-0.0234912	0.0279613	0.864757	0.956732	5.42113e-06	0.371703	-0.0118839	-0.037609	0.0138412	0.365152	0.553626	0.00015324	0.907548	-0.0330339	-0.0753579	0.00929018	0.126042	0.241581	0.000437268	0.986935	0.00414306	-0.0221678	0.0304539	0.757549	0.986676	1.78083e-05	0.771028
left temporal superior longitudinal fasciculus fractional anisotropy	3981	8	0.00872868	-0.0162444	0.0337017	0.493217	0.945333	7.77501e-05	0.801109	-0.014742	-0.0397266	0.0102425	0.247414	0.553626	0.000221526	0.588803	-0.033659	-0.0747383	0.00742034	0.108262	0.228792	0.000427041	0.96999	0.00227731	-0.0232536	0.0278082	0.861184	0.986676	5.06417e-06	0.792999
right temporal superior longitudinal fasciculus fractional anisotropy	3980	6	-0.00385409	-0.0301788	0.0224706	0.774098	0.956732	1.53956e-05	0.228661	-0.0186037	-0.0449295	0.0077221	0.165985	0.553626	0.000358519	0.417802	-0.0160169	-0.0593542	0.0273204	0.468742	0.567424	9.80984e-05	0.407104	0.01926	-0.00763701	0.0461571	0.160429	0.815503	0.000368109	0.068778
left uncinate fasciculus fractional anisotropy	3981	8	0.0101775	-0.0152319	0.035587	0.432332	0.945333	0.000108873	0.87568	-0.0212214	-0.0466471	0.00420425	0.10184	0.553626	0.000472502	0.180723	0.0128002	-0.0290522	0.0546526	0.548792	0.631111	6.34817e-05	0.0411941	0.00548982	-0.0204688	0.0314484	0.678437	0.986676	3.03549e-05	0.7495
right uncinate fasciculus fractional anisotropy	3980	10	0.00312606	-0.021517	0.0277691	0.803602	0.956732	1.02949e-05	0.671598	-0.0129713	-0.0376492	0.0117066	0.302827	0.553626	0.000176708	0.712244	-0.0381326	-0.0787393	0.0024742	0.0656809	0.215809	0.000563693	0.438661	0.00504204	-0.0201643	0.0302484	0.694952	0.986676	2.55975e-05	0.712654
left anterior thalamic radiation mean diffusivity	3981	6	-0.00939171	-0.0261395	0.00735607	0.271646	0.807423	0.000209647	0.317209	0.00199595	-0.0147705	0.0187624	0.815467	0.852534	9.45065e-06	0.931745	-0.00307673	-0.0306764	0.0245229	0.827005	0.968565	8.28734e-06	0.222893	-0.0167456	-0.0338484	0.000357253	0.0549789	0.94459	0.000638713	0.0222372
right anterior thalamic radiation mean diffusivity	3981	8	-0.00217183	-0.0213709	0.0170273	0.824495	0.922968	8.45471e-06	0.815768	0.00412747	-0.0150975	0.0233525	0.673836	0.844522	3.0453e-05	0.769895	0.011405	-0.0202252	0.0430352	0.479652	0.900569	8.58908e-05	0.890069	-0.0163564	-0.0359718	0.00325912	0.102167	0.94459	0.000459085	0.0440162
corpus callosum mean diffusivity	3981	11	-0.0138486	-0.0407731	0.0130758	0.313314	0.807423	0.000202694	0.409634	-0.0128044	-0.0397655	0.0141567	0.35185	0.844522	0.000172815	0.0269565	0.0193707	-0.0249354	0.0636767	0.391407	0.900569	0.000146458	0.641404	-0.00353498	-0.0310502	0.0239802	0.801146	0.94459	1.26489e-05	0.294061
left cingulum cingulate part mean diffusivity	3981	8	-0.0072785	-0.0286818	0.0141248	0.504991	0.807423	9.82002e-05	0.634673	0.0140575	-0.00736919	0.0354842	0.198422	0.844522	0.000365395	0.159729	0.0022652	-0.032974	0.0375044	0.899717	0.968565	3.50912e-06	0.710724	-0.00642674	-0.0283131	0.0154596	0.564849	0.94459	7.32211e-05	0.783873
right cingulum cingulate part mean diffusivity	3981	4	-0.00817728	-0.0270463	0.0106918	0.395571	0.807423	0.000144106	0.585798	0.00400577	-0.0148782	0.0228897	0.677515	0.844522	3.45313e-05	0.716006	0.0105531	-0.0205046	0.0416108	0.505335	0.900569	8.85959e-05	0.890075	-0.00152868	-0.0208053	0.0177479	0.876452	0.94459	4.82632e-06	0.848326
left cingulum hippocampal part mean diffusivity	3980	12	-0.0136726	-0.0360587	0.00871354	0.231208	0.807423	0.000231314	0.325867	0.0043293	-0.0181061	0.0267647	0.705209	0.844522	2.30978e-05	0.692148	0.00399389	-0.0328754	0.0408632	0.831822	0.968565	7.27907e-06	0.835899	-0.0121865	-0.0350903	0.0107173	0.296936	0.94459	0.000175566	0.378696
right cingulum hippocampal part mean diffusivity	3981	25	-0.00374001	-0.0270731	0.0195931	0.753344	0.911938	1.73778e-05	0.851005	0.00875691	-0.0145374	0.0320512	0.461151	0.844522	9.55756e-05	0.490343	0.0244177	-0.0138885	0.062724	0.211471	0.900569	0.000274729	0.347726	-0.00102559	-0.024863	0.0228118	0.932781	0.94459	1.25209e-06	0.884386
left corticospinal tract mean diffusivity	3981	3	3.614e-05	-0.0145496	0.0146219	0.996124	0.99612	3.92189e-09	0.60144	0.0105327	-0.00406744	0.0251329	0.157331	0.844522	0.000332295	0.0906915	0.00770234	-0.0163213	0.031726	0.529656	0.900569	6.56603e-05	0.96396	-0.00878931	-0.023688	0.00610934	0.247499	0.94459	0.000222253	0.251862
right corticospinal tract mean diffusivity	3981	16	0.00395904	-0.0196741	0.0275922	0.7426	0.911938	1.81067e-05	0.244856	0.00797148	-0.015661	0.031604	0.508446	0.844522	7.34051e-05	0.428467	0.0269523	-0.0119128	0.0658175	0.174028	0.900569	0.000310159	0.362162	-0.00688128	-0.0310024	0.0172398	0.575981	0.94459	5.2508e-05	0.895788
forceps major mean diffusivity	3981	12	0.00916765	-0.0170393	0.0353746	0.492854	0.807423	9.01285e-05	0.199912	-0.00219391	-0.0284551	0.0240673	0.869905	0.869905	5.14086e-06	0.763369	0.0364972	-0.00664168	0.0796361	0.0972524	0.900569	0.000526877	0.120716	-0.00133487	-0.0281185	0.0254488	0.922165	0.94459	1.82965e-06	0.770814
forceps minor mean diffusivity	3981	25	-0.0142806	-0.0382258	0.0096646	0.242371	0.807423	0.000254731	0.0857344	-0.010003	-0.0339946	0.0139886	0.413729	0.844522	0.000124522	0.0788354	-0.0157565	-0.055178	0.023665	0.433308	0.900569	0.000114436	0.0565597	-0.00410845	-0.0285664	0.0203495	0.741919	0.94459	2.02154e-05	0.934746
left fornix mean diffusivity	3981	25	-0.00903121	-0.0354882	0.0174258	0.503376	0.807423	0.000101264	0.566249	0.00870962	-0.0177623	0.0351815	0.51893	0.844522	9.40755e-05	0.613646	0.0165917	-0.0269179	0.0601014	0.454726	0.900569	0.000126371	0.757711	-0.00725569	-0.0342938	0.0197824	0.598834	0.94459	6.2585e-05	0.628505
right fornix mean diffusivity	3981	18	-0.0115904	-0.0390277	0.0158469	0.407605	0.807423	0.000158711	0.46365	-0.00788152	-0.0353263	0.0195633	0.573446	0.844522	7.3356e-05	0.444753	0.011622	-0.0336122	0.0568562	0.61448	0.900569	5.87182e-05	0.870922	0.0112293	-0.0168182	0.0392769	0.432531	0.94459	0.000142568	0.361524
left inferior fronto-occipital fasciculus mean diffusivity	3981	1	-0.00632057	-0.0258879	0.0132468	0.526578	0.807423	7.35051e-05	0.645969	0.00688599	-0.0126994	0.0264714	0.490667	0.844522	8.70822e-05	0.509912	-0.00163537	-0.0338492	0.0305784	0.920722	0.968565	1.81575e-06	0.212316	-0.00234842	-0.0223455	0.0176487	0.817913	0.94459	9.71683e-06	0.791165
right inferior fronto-occipital fasciculus mean diffusivity	3981	4	0.0100422	-0.0191286	0.0392131	0.499756	0.807423	0.000100242	0.302757	0.0315136	0.00233342	0.0606937	0.034293	0.788739	0.000985515	0.0139447	0.0124443	-0.035583	0.0604716	0.611481	0.900569	5.67902e-05	0.801958	-0.00868474	-0.0384863	0.0211168	0.567798	0.94459	7.1835e-05	0.772356
left inferior longitudinal fasciculus mean diffusivity	3981	2	-0.00919788	-0.0358089	0.0174132	0.498031	0.807423	9.30166e-05	0.629325	0.004498	-0.0221382	0.0311342	0.740604	0.844522	2.22045e-05	0.892307	-0.00967062	-0.0534848	0.0341436	0.665232	0.900569	3.7933e-05	0.137225	-0.0052537	-0.032451	0.0219437	0.704915	0.94459	2.90549e-05	0.985562
right inferior longitudinal fasciculus mean diffusivity	3981	2	0.0141453	-0.0158014	0.044092	0.354465	0.807423	0.000195703	0.254823	0.019935	-0.0100226	0.0498926	0.192092	0.844522	0.000388324	0.202352	-0.000513125	-0.0498015	0.0487753	0.983717	0.983717	9.50872e-08	0.51039	-0.00284445	-0.033437	0.0277481	0.855364	0.94459	7.58448e-06	0.887072
left parietal superior longitudinal fasciculus mean diffusivity	3981	2	-0.00520031	-0.024854	0.0144533	0.603956	0.817122	5.21847e-05	0.938435	0.00291935	-0.0167509	0.0225896	0.771085	0.844522	1.64189e-05	0.858203	0.0303309	-0.0020028	0.0626647	0.0659718	0.900569	0.00065537	0.0739313	0.00077726	-0.0193048	0.0208593	0.939517	0.94459	1.11665e-06	0.38589
right parietal superior longitudinal fasciculus mean diffusivity	3980	7	0.000744717	-0.0271887	0.0286782	0.958317	0.99612	5.62261e-07	0.402185	0.0052877	-0.0226798	0.0332552	0.710898	0.844522	2.82759e-05	0.681057	0.0171055	-0.028871	0.0630819	0.465784	0.900569	0.000109483	0.912475	-0.0201395	-0.0486999	0.00842082	0.166894	0.94459	0.000393157	0.257074
left temporal superior longitudinal fasciculus mean diffusivity	3981	3	-0.00954946	-0.0340766	0.0149777	0.445311	0.807423	0.00011222	0.633158	0.0119848	-0.0125635	0.0365331	0.338538	0.844522	0.000176436	0.217652	0.0174902	-0.0228752	0.0578555	0.395651	0.900569	0.000138982	0.824442	0.000888816	-0.024183	0.0259606	0.944592	0.94459	9.30509e-07	0.391641
right temporal superior longitudinal fasciculus mean diffusivity	3980	4	-0.00285075	-0.0310162	0.0253147	0.842713	0.922968	8.21071e-06	0.882867	0.00531341	-0.0228828	0.0335096	0.711807	0.844522	2.84611e-05	0.810394	0.00218321	-0.0441841	0.0485505	0.926454	0.968565	1.77691e-06	0.341223	-0.022556	-0.0513512	0.00623913	0.124676	0.94459	0.000491504	0.0790762
left uncinate fasciculus mean diffusivity	3981	6	-0.0116431	-0.0316736	0.00838744	0.254517	0.807423	0.000243917	0.392295	0.0050029	-0.0150557	0.0250615	0.624875	0.844522	4.4921e-05	0.584528	-0.00848309	-0.0414807	0.0245145	0.614271	0.900569	4.77254e-05	0.177386	0.00278114	-0.0176877	0.02325	0.789956	0.94459	1.33317e-05	0.39891
right uncinate fasciculus mean diffusivity	3980	12	-0.00720262	-0.0340162	0.019611	0.59847	0.817122	5.52645e-05	0.665449	0.0172172	-0.0096544	0.0440889	0.209126	0.844522	0.000314319	0.160978	0.00973796	-0.0344384	0.0539144	0.665638	0.900569	3.7217e-05	0.894672	-0.00640587	-0.0338212	0.0210095	0.646901	0.94459	4.1817e-05	0.955655
left anterior thalamic radiation volume	3981	7	-0.0193354	-0.0477267	0.00905586	0.181884	0.853676	0.000379565	0.468741	0.00273486	-0.0257076	0.0311773	0.850481	0.977912	7.56967e-06	0.594753	0.00609982	-0.040657	0.0528566	0.79814	0.925085	1.39342e-05	0.960817	0.0141215	-0.0149255	0.0431684	0.340574	0.391655	0.000193465	0.899177
right anterior thalamic radiation volume	3981	8	-0.0182773	-0.0464554	0.00990088	0.203559	0.853676	0.000338176	0.552189	-0.00148944	-0.0297148	0.0267359	0.917605	0.977912	2.23918e-06	0.957299	0.00547072	-0.0409312	0.0518726	0.817212	0.925085	1.11772e-05	0.914882	0.0116229	-0.0172183	0.0404641	0.429517	0.449044	0.000130574	0.572193
corpus callosum volume	3981	5	-0.00457624	-0.0325115	0.023359	0.748097	0.853676	2.11281e-05	0.248284	0.00486763	-0.0230886	0.0328239	0.732846	0.977912	2.38684e-05	0.333211	0.0242715	-0.0217296	0.0702726	0.300989	0.855531	0.000219127	0.163012	0.0232509	-0.00531435	0.0518161	0.11061	0.212003	0.000521292	0.750587
left cingulum cingulate part volume	3981	4	-0.00995816	-0.0387293	0.018813	0.497441	0.853676	9.8681e-05	0.903154	0.00938711	-0.0194307	0.038205	0.523098	0.977912	8.74049e-05	0.393381	0.00435766	-0.0430253	0.0517407	0.856921	0.925085	6.96783e-06	0.986504	0.0283866	-0.00104663	0.0578198	0.0587177	0.150057	0.00076559	0.27834
right cingulum cingulate part volume	3981	5	-0.0115534	-0.0407296	0.0176228	0.437582	0.853676	0.000132888	0.839124	-0.000612461	-0.0298474	0.0286224	0.96724	0.977912	3.72e-07	0.931325	-0.000758675	-0.048789	0.0472716	0.975296	0.975296	2.1148e-07	0.809262	0.0314752	0.00162223	0.0613282	0.0387895	0.145091	0.000941194	0.185536
left cingulum hippocampal part volume	3981	4	-0.024694	-0.0511168	0.00172873	0.0669829	0.770303	0.000608739	0.130729	-0.0134529	-0.039904	0.0129981	0.318758	0.977912	0.00018039	0.320565	0.0300653	-0.0134493	0.07358	0.175621	0.855531	0.000332839	0.192861	0.0131952	-0.01382	0.0402105	0.338317	0.391655	0.000166375	0.708708
right cingulum hippocampal part volume	3981	5	-0.0256854	-0.0516739	0.000303092	0.0527311	0.770303	0.00066333	0.115781	-0.0114637	-0.0374799	0.0145525	0.387698	0.977912	0.000131951	0.382866	0.0245339	-0.018274	0.0673418	0.261237	0.855531	0.000223193	0.300095	0.00632198	-0.0202618	0.0329058	0.641063	0.64106	3.84399e-05	0.793842
left corticospinal tract volume	3981	5	-0.00892714	-0.036236	0.0183817	0.521625	0.853676	8.0847e-05	0.712245	-0.00410804	-0.0314397	0.0232236	0.768254	0.977912	1.70931e-05	0.812958	-0.00636132	-0.0513269	0.0386043	0.781516	0.925085	1.51432e-05	0.378733	0.0114804	-0.0164287	0.0393896	0.420015	0.449044	0.00012801	0.575844
right corticospinal tract volume	3981	6	-0.0136012	-0.0403915	0.0131892	0.319623	0.853676	0.000193766	0.871104	0.00949556	-0.017315	0.0363061	0.487485	0.977912	9.4312e-05	0.199326	0.0217017	-0.0224045	0.065808	0.334773	0.855531	0.000182001	0.307137	0.0198416	-0.00754358	0.0472269	0.15554	0.249979	0.000394539	0.668237
forceps major volume	3981	4	0.00760886	-0.0208274	0.0360451	0.59989	0.853676	5.80462e-05	0.130336	0.00663128	-0.0218339	0.0350964	0.647886	0.977912	4.40001e-05	0.457943	0.011878	-0.0349228	0.0586789	0.6188	0.925085	5.22234e-05	0.706542	0.0238822	-0.00517341	0.0529379	0.107154	0.212003	0.000547409	0.368831
forceps minor volume	3981	7	-0.00570544	-0.034283	0.0228721	0.695506	0.853676	3.27651e-05	0.436177	0.00891846	-0.0196874	0.0375244	0.541072	0.977912	7.98966e-05	0.216076	0.0157467	-0.0313253	0.0628186	0.511955	0.925085	9.19828e-05	0.53995	0.0190689	-0.0101807	0.0483185	0.201266	0.279545	0.000349247	0.965516
left fornix volume	3981	14	-0.00377177	-0.0301758	0.0226322	0.779443	0.853676	1.50959e-05	0.598635	0.00858168	-0.0178084	0.0349718	0.523805	0.977912	7.82229e-05	0.382514	-0.00742915	-0.0508176	0.0359593	0.737118	0.925085	2.16887e-05	0.446411	0.0230995	-0.00382976	0.0500287	0.0926978	0.212003	0.000543951	0.295424
right fornix volume	3981	9	-0.00725364	-0.0330304	0.0185231	0.58118	0.853676	5.47213e-05	0.831273	0.0108886	-0.0148911	0.0366683	0.407671	0.977912	0.000123267	0.225705	-0.0252301	-0.0676501	0.01719	0.243652	0.855531	0.000244388	0.0642006	0.0257748	-0.000557705	0.0521072	0.0550511	0.150057	0.000661506	0.167557
left inferior fronto-occipital fasciculus volume	3981	7	-0.00569518	-0.0337769	0.0223866	0.690934	0.853676	3.32641e-05	0.483237	0.000397454	-0.0277461	0.028541	0.977912	0.977912	1.61303e-07	0.798736	0.0123938	-0.033861	0.0586487	0.599384	0.925085	5.80623e-05	0.72316	0.0158096	-0.0129088	0.0445281	0.28052	0.358442	0.00024503	0.937647
right inferior fronto-occipital fasciculus volume	3981	7	-0.0163802	-0.0440476	0.0112872	0.24582	0.853676	0.000280686	0.689763	0.00247408	-0.0252334	0.0301815	0.861038	0.977912	6.38701e-06	0.551999	-0.00606735	-0.0516356	0.0395009	0.79407	0.925085	1.42014e-05	0.39735	0.0217373	-0.00655889	0.0500335	0.132117	0.233751	0.000472466	0.529814
left inferior longitudinal fasciculus volume	3981	5	-0.00524608	-0.0335898	0.0230977	0.716716	0.853676	2.77211e-05	0.504136	-0.00411511	-0.0324905	0.0242603	0.776173	0.977912	1.70192e-05	0.844819	0.0269662	-0.0196875	0.0736199	0.25719	0.855531	0.000270267	0.189265	0.0470756	0.0181168	0.0760345	0.00144829	0.0333109	0.00213294	0.00412599
right inferior longitudinal fasciculus volume	3981	6	-0.00960075	-0.0377498	0.0185483	0.503734	0.853676	9.4305e-05	0.843293	0.00752245	-0.0206574	0.0357023	0.600751	0.977912	5.77713e-05	0.371492	0.00522361	-0.0411248	0.051572	0.825133	0.925085	1.02983e-05	0.923972	0.0389048	0.0101354	0.0676743	0.00805108	0.0925876	0.00148003	0.0186286
left parietal superior longitudinal fasciculus volume	3981	5	-0.00444569	-0.0324137	0.0235223	0.755327	0.853676	1.99005e-05	0.593493	0.00606302	-0.0219364	0.0340624	0.671193	0.977912	3.69299e-05	0.497331	0.00683986	-0.0391951	0.0528748	0.770837	0.925085	1.73872e-05	0.932356	0.029348	0.000767787	0.0579282	0.0441577	0.145091	0.000829655	0.140236
right parietal superior longitudinal fasciculus volume	3981	7	-0.0107488	-0.0382176	0.0167201	0.443018	0.853676	0.000118399	0.98207	0.0104057	-0.017103	0.0379143	0.45836	0.977912	0.000110642	0.24963	0.0391953	-0.00602964	0.0844203	0.0893655	0.855531	0.00058046	0.056953	0.0199855	-0.00809803	0.048069	0.163026	0.249979	0.000391463	0.562718
left temporal superior longitudinal fasciculus volume	3981	3	-0.00269503	-0.0307872	0.0253972	0.850818	0.889491	7.22164e-06	0.51211	0.01165	-0.0164714	0.0397714	0.416717	0.977912	0.000134644	0.232291	-0.00425551	-0.0505011	0.0419901	0.856839	0.925085	6.6442e-06	0.626118	0.0184977	-0.0102135	0.0472089	0.206618	0.279545	0.000325565	0.633014
right temporal superior longitudinal fasciculus volume	3981	8	-0.00988928	-0.037244	0.0174655	0.478501	0.853676	0.000100806	0.970128	0.0130113	-0.0143786	0.0404013	0.35173	0.977912	0.000174039	0.161303	0.0222793	-0.0227575	0.0673161	0.332168	0.855531	0.000188732	0.345555	0.0316115	0.00365975	0.0595632	0.0266619	0.141593	0.000985392	0.0942295
left uncinate fasciculus volume	3981	5	-0.005253	-0.0330193	0.0225133	0.710722	0.853676	2.75216e-05	0.688548	0.00549983	-0.0222916	0.0332913	0.698045	0.977912	3.0114e-05	0.529737	0.0256036	-0.0200988	0.071306	0.272116	0.855531	0.000241268	0.286745	0.0345662	0.00620247	0.0629299	0.0169275	0.129774	0.0011404	0.0653
right uncinate fasciculus volume	3981	4	0.00112467	-0.0267928	0.0290422	0.937051	0.937051	1.27175e-06	0.269102	0.00884779	-0.0190972	0.0367927	0.534803	0.977912	7.85459e-05	0.322562	0.00339488	-0.0425664	0.0493562	0.884864	0.925085	4.27529e-06	0.904939	0.0314427	0.0029119	0.0599736	0.0307814	0.141593	0.000950604	0.10412

## Sheet: CBCL vs Brain and PRS combined
CBCL vs Brain and PRS combined			Main analysis
			PRS ADHD+DBD p-thres=0.1 (PRS sample)					PRS BroadABC p-thres=1.0 (PRS sample)					PRS Irritability p-thres=0.3 (PRS sample)					PRS Externalizing p-thres=0.1 (PRS sample)
brain structure	sample size	outliers >4SD	brain delta R2 (%)	PRS delta R2 (%)	sum delta R2 (%)	combined delta R2 (%)	difference delta R2 (%)	brain delta R2 (%)	PRS delta R2 (%)	sum delta R2 (%)	combined delta R2 (%)	difference delta R2 (%)	brain delta R2 (%)	PRS delta R2 (%)	sum delta R2 (%)	combined delta R2 (%)	difference delta R2 (%)	brain delta R2 (%)	PRS delta R2 (%)	sum delta R2 (%)	combined delta R2 (%)	difference delta R2 (%)
Total brain volume	4168	1	0.00422186	0.00428145	0.00850331	0.00831715	0.000186161	0.0042246	0.00223301	0.00645761	0.00646179	-4.18313e-06	0.0042246	0.00382021	0.0080448	0.00807392	-2.91132e-05	0.003392	0.007495	0.010886	0.011163	0.000277
Total cortical gray matter volume	4167	0	0.00452186	0.00428145	0.00880331	0.00847803	0.000325287	0.0044884	0.00223301	0.00672142	0.00666981	5.16061e-05	0.0044884	0.00382021	0.00830861	0.0082706	3.80124e-05	0.00311	0.007495	0.010605	0.010783	0.000178
Total cortical surface area	4167	0	0.00592186	0.00428145	0.0102033	0.00993707	0.000266245	0.00594391	0.00223301	0.00817692	0.00810295	7.39734e-05	0.00594391	0.00382021	0.00976412	0.00979934	-3.52221e-05	0.005428	0.007495	0.012923	0.01312	0.000197
Mean cortical thickness	4167	8	1.75228e-05	0.00414456	0.00416208	0.00414754	1.45413e-05	2.03563e-06	0.00222241	0.00222445	0.00222398	4.73478e-07	2.03563e-06	0.00380142	0.00380345	0.00380621	-2.76098e-06	0.000393	0.007357	0.00775	0.007707	-4.3e-05
Total subcortical gray matter volume	4167	2	0.00240021	0.00425845	0.00665867	0.00658504	7.36314e-05	0.00241745	0.00221106	0.00462851	0.00463184	-3.32559e-06	0.00241745	0.00378651	0.00620396	0.00625182	-4.78617e-05	0.002223	0.007492	0.009716	0.010011	0.000296
Total cerebral white matter volume	4168	1	0.00282186	0.00428145	0.00710331	0.00709242	1.08918e-05	0.00287038	0.00223301	0.00510339	0.00516107	-5.76762e-05	0.00287038	0.00382021	0.00669058	0.00677013	-7.95492e-05	0.00277	0.007495	0.010264	0.010589	0.000325
Global fractional anisotropy	3981	11	0.000179	0.004848	0.005027	0.005055	2.8e-05	0.000179	0.002422	0.002601	0.002576	-2.5e-05	0.000179	0.003828	0.004007	0.003956	-5.2e-05	0.000179	0.007864	0.008043	0.008033	-1e-05
Global mean diffusivity	3981	4	6.3e-05	0.004785	0.004848	0.004862	1.4e-05	6.3e-05	0.002403	0.002466	0.002465	-1e-06	6.3e-05	0.004023	0.004086	0.004072	-1.4e-05	6.3e-05	0.007725	0.007788	0.007801	1.3e-05
Total white matter tracts volume	3979	7	0.002343	0.004683	0.007026	0.006944	-8.2e-05	0.002343	0.002503	0.004846	0.004867	2e-05	0.002343	0.00408	0.006423	0.006519	9.6e-05	0.002343	0.007587	0.00993	0.010212	0.000282
left caudal anterior cingulate gyrus volume	4167	10	0.000382108	0.00441397	0.00479608	0.00471567	8.04121e-05	0.000349292	0.00215936	0.00250866	0.00249199	1.66657e-05	0.000349292	0.00381216	0.00416145	0.004184	-2.25444e-05	0.000326	0.007367	0.007693	0.007758	6.5e-05
right caudal anterior cingulate gyrus volume	4167	5	0.00269562	0.00431369	0.00700931	0.00678791	0.000221406	0.00270412	0.00218335	0.00488747	0.00487834	9.12982e-06	0.00270412	0.00389875	0.00660287	0.00656205	4.08197e-05	0.002144	0.007508	0.009652	0.009621	-3.1e-05
left rostral anterior cingulate gyrus volume	4167	3	0.00202123	0.00430783	0.00632907	0.00613156	0.000197513	0.00197326	0.00233804	0.00431131	0.00427294	3.83705e-05	0.00197326	0.00375942	0.00573268	0.00572766	5.02268e-06	0.001347	0.007332	0.008679	0.008613	-6.6e-05
right rostral anterior cingulate gyrus volume	4167	2	0.00130186	0.00435939	0.00566125	0.00559564	6.56105e-05	0.00134393	0.00223488	0.0035788	0.00357488	3.91805e-06	0.00134393	0.00378121	0.00512514	0.00494041	0.000184727	0.000821	0.007498	0.008319	0.008294	-2.5e-05
left fusiform gyrus volume	4167	2	0.000932775	0.00431154	0.00524432	0.00516559	7.87285e-05	0.00094881	0.0022241	0.00317291	0.00320504	-3.21265e-05	0.00094881	0.00381032	0.00475913	0.00473463	2.44996e-05	0.000455	0.007447	0.007902	0.007966	6.5e-05
right fusiform gyrus volume	4167	0	0.00142186	0.00428145	0.00570331	0.00574206	-3.87445e-05	0.00143127	0.00223301	0.00366428	0.0037015	-3.72156e-05	0.00143127	0.00382021	0.00525147	0.00530146	-4.99905e-05	0.001009	0.007495	0.008503	0.008569	6.6e-05
left inferior frontal gyrus volume	4168	2	0.000660206	0.00426349	0.00492369	0.00486544	5.82551e-05	0.00069997	0.00220802	0.00290799	0.00284022	6.77765e-05	0.00069997	0.00388242	0.00458239	0.00454888	3.35096e-05	0.000273	0.007477	0.00775	0.007841	9.1e-05
right inferior frontal gyrus volume	4167	1	0.000771042	0.00427519	0.00504624	0.00491047	0.000135769	0.000766124	0.00223525	0.00300138	0.00297883	2.25448e-05	0.000766124	0.00381959	0.00458571	0.00457197	1.37407e-05	0.000473	0.007497	0.007971	0.008042	7.1e-05
left insular cortex volume	4167	5	0.00669994	0.00443995	0.0111399	0.0109323	0.00020758	0.00671396	0.0022331	0.00894705	0.00895809	-1.10386e-05	0.00671396	0.00381091	0.0105249	0.0103738	0.000151072	0.005706	0.007484	0.01319	0.013653	0.000463
right insular cortex volume	4167	4	0.00367317	0.00423929	0.00791246	0.00766378	0.000248676	0.00367265	0.00219353	0.00586618	0.00588721	-2.1029e-05	0.00367265	0.00370505	0.00737771	0.00722646	0.000151244	0.003088	0.007358	0.010445	0.010741	0.000296
left lateral orbitofrontal gyrus volume	4167	0	0.00202186	0.00428145	0.00630331	0.00613654	0.000166775	0.00200261	0.00223301	0.00423562	0.00419127	4.43551e-05	0.00200261	0.00382021	0.00582282	0.00573993	8.28805e-05	0.001225	0.007495	0.008719	0.008786	6.7e-05
right lateral orbitofrontal gyrus volume	4167	1	0.0054169	0.00428447	0.00970137	0.0094959	0.000205466	0.00543946	0.00221934	0.0076588	0.00758853	7.02654e-05	0.00543946	0.00382266	0.00926212	0.00915727	0.000104841	0.00411	0.007463	0.011573	0.011566	-6e-06
left superior frontal gyrus volume	4167	2	0.00374135	0.00421261	0.00795396	0.0077053	0.000248661	0.00377182	0.00225415	0.00602597	0.00601312	1.285e-05	0.00377182	0.00380314	0.00757496	0.00762279	-4.78282e-05	0.002803	0.007429	0.010232	0.010252	2e-05
right superior frontal gyrus volume	4167	0	0.00222186	0.00428145	0.00650331	0.00631675	0.000186558	0.0022206	0.00223301	0.00445362	0.00441356	4.0057e-05	0.0022206	0.00382021	0.00604081	0.00610618	-6.53661e-05	0.001502	0.007495	0.008997	0.009021	2.5e-05
left superior temporal gyrus volume	4167	1	0.00113928	0.00422587	0.00536515	0.00524843	0.000116725	0.00111807	0.00223406	0.00335213	0.00336409	-1.1962e-05	0.00111807	0.00382404	0.00494211	0.00495845	-1.63434e-05	0.000752	0.007483	0.008235	0.008292	5.7e-05
right superior temporal gyrus volume	4167	0	0.00192186	0.00428145	0.00620331	0.0059893	0.000214009	0.00191937	0.00223301	0.00415238	0.00417563	-2.32496e-05	0.00191937	0.00382021	0.00573958	0.00574969	-1.011e-05	0.001289	0.007495	0.008784	0.008901	0.000117
left medial orbitofrontal gyrus volume	4167	5	0.00168498	0.00423747	0.00592244	0.00578382	0.000138621	0.00167382	0.00222022	0.00389404	0.00387807	1.59733e-05	0.00167382	0.00381894	0.00549276	0.0053999	9.28658e-05	0.001215	0.007364	0.008578	0.008633	5.4e-05
right medial orbitofrontal gyrus volume	4167	1	0.00203797	0.0042761	0.00631407	0.00621333	0.000100735	0.00201901	0.00223966	0.00425866	0.00423799	2.06771e-05	0.00201901	0.0038296	0.0058486	0.00593736	-8.87537e-05	0.001516	0.007495	0.009011	0.009036	2.5e-05
left amygdala volume	4167	3	2.75566e-05	0.00419202	0.00421958	0.00425737	-3.77849e-05	6.97088e-05	0.00223433	0.00230404	0.00229286	1.11823e-05	6.97088e-05	0.00374412	0.00381383	0.00382888	-1.50483e-05	3.5e-05	0.007485	0.00752	0.007561	4.1e-05
right amygdala volume	4167	5	0.000435537	0.00436793	0.00480347	0.0047379	6.55728e-05	0.000401997	0.0022293	0.0026313	0.00262158	9.72018e-06	0.000401997	0.00381483	0.00421682	0.0042721	-5.5278e-05	0.000254	0.007567	0.007821	0.007918	9.8e-05
left hippocampus volume	4167	6	0.00144061	0.00419774	0.00563835	0.00567098	-3.26294e-05	0.00147366	0.00220215	0.00367581	0.0036586	1.72085e-05	0.00147366	0.0037231	0.00519676	0.00520172	-4.95938e-06	0.001393	0.007516	0.008909	0.009014	0.000105
right hippocampus volume	4167	6	0.000720026	0.00427625	0.00499628	0.00503313	-3.68525e-05	0.000744593	0.00212331	0.00286791	0.00286631	1.59479e-06	0.000744593	0.00394416	0.00468875	0.00467123	1.75209e-05	0.000569	0.007559	0.008129	0.008255	0.000127
left rostral middle frontal gyrus volume	4167	0	0.00412186	0.00428145	0.00840331	0.00807894	0.000324373	0.00413723	0.00223301	0.00637024	0.0062906	7.96462e-05	0.00413723	0.00382021	0.00795744	0.00787576	8.16802e-05	0.003369	0.007495	0.010864	0.010764	-0.0001
right rostral middle frontal gyrus volume	4167	1	0.00283928	0.00422587	0.00706515	0.00685128	0.000213871	0.00278973	0.00223406	0.00502379	0.00495487	6.89141e-05	0.00278973	0.00382404	0.00661377	0.00656059	5.31797e-05	0.001811	0.007483	0.009294	0.009242	-5.2e-05
left anterior thalamic radiation fractional anisotropy	3975	8	1.9e-05	0.004934	0.004953	0.004948	-5e-06	1.9e-05	0.002416	0.002435	0.002443	7e-06	1.9e-05	0.003957	0.003976	0.003989	1.4e-05	1.9e-05	0.007907	0.007926	0.007929	3e-06
right anterior thalamic radiation fractional anisotropy	3973	7	0.000405	0.004873	0.005278	0.005325	4.7e-05	0.000405	0.002405	0.00281	0.002847	3.7e-05	0.000405	0.003831	0.004236	0.004309	7.2e-05	0.000405	0.007908	0.008313	0.008378	6.5e-05
corpus callosum fractional anisotropy	3980	12	0.000193	0.004815	0.005008	0.00504	3.1e-05	0.000193	0.002442	0.002636	0.002635	0	0.000193	0.003829	0.004022	0.003978	-4.4e-05	0.000193	0.007796	0.00799	0.007994	4e-06
left cingulum cingulate part fractional anisotropy	3976	12	0.000296	0.004728	0.005024	0.005017	-7e-06	0.000296	0.002378	0.002675	0.002697	2.2e-05	0.000296	0.003708	0.004005	0.004103	9.8e-05	0.000296	0.007906	0.008202	0.008206	3e-06
right cingulum cingulate part fractional anisotropy	3975	8	3.2e-05	0.004819	0.004851	0.004872	2.1e-05	3.2e-05	0.002434	0.002466	0.002464	-2e-06	3.2e-05	0.003827	0.003859	0.003836	-2.2e-05	3.2e-05	0.007788	0.00782	0.007848	2.8e-05
left cingulum hippocampal part fractional anisotropy	3972	8	1.2e-05	0.00471	0.004722	0.004716	-6e-06	1.2e-05	0.002392	0.002404	0.002403	-1e-06	1.2e-05	0.00386	0.003872	0.003884	1.1e-05	1.2e-05	0.007898	0.007911	0.007908	-2e-06
right cingulum hippocampal part fractional anisotropy	3972	7	4e-05	0.004703	0.004743	0.004742	-1e-06	4e-05	0.002459	0.0025	0.002495	-5e-06	4e-05	0.003786	0.003826	0.003871	4.5e-05	4e-05	0.007768	0.007808	0.007807	-1e-06
left corticospinal tract fractional anisotropy	3974	6	0.000529	0.00487	0.005399	0.005455	5.6e-05	0.000529	0.002437	0.002966	0.002933	-3.2e-05	0.000529	0.0038	0.004329	0.004283	-4.6e-05	0.000529	0.007884	0.008413	0.00833	-8.3e-05
right corticospinal tract fractional anisotropy	3975	9	3.6e-05	0.004749	0.004786	0.00479	4e-06	3.6e-05	0.002513	0.002549	0.002539	-1e-05	3.6e-05	0.003779	0.003815	0.003804	-1.2e-05	3.6e-05	0.00787	0.007906	0.007886	-2.1e-05
forceps major fractional anisotropy	3976	12	2.6e-05	0.004815	0.004841	0.004845	4e-06	2.6e-05	0.002263	0.002289	0.002296	7e-06	2.6e-05	0.003753	0.003779	0.003765	-1.4e-05	2.6e-05	0.008055	0.008081	0.008073	-8e-06
forceps minor fractional anisotropy	3978	13	0	0.004683	0.004683	0.004689	5e-06	0	0.002515	0.002515	0.002515	0	0	0.003892	0.003892	0.003892	0	0	0.007745	0.007746	0.007747	2e-06
left fornix fractional anisotropy	3971	3	3e-05	0.004827	0.004857	0.004867	1e-05	3e-05	0.002372	0.002402	0.002392	-1.1e-05	3e-05	0.003876	0.003906	0.003888	-1.8e-05	3e-05	0.00786	0.00789	0.007911	2.2e-05
right fornix fractional anisotropy	3973	4	0.000141	0.004934	0.005075	0.005105	3e-05	0.000141	0.002403	0.002544	0.002519	-2.5e-05	0.000141	0.003936	0.004077	0.004027	-5e-05	0.000141	0.007985	0.008126	0.008153	2.7e-05
left inferior fronto-occipital fasciculus fractional anisotropy	3976	6	6e-06	0.004848	0.004854	0.004859	5e-06	6e-06	0.002422	0.002428	0.002424	-5e-06	6e-06	0.003828	0.003834	0.003832	-2e-06	6e-06	0.007864	0.00787	0.007866	-5e-06
right inferior fronto-occipital fasciculus fractional anisotropy	3974	6	4e-06	0.004899	0.004904	0.004901	-3e-06	4e-06	0.002432	0.002436	0.002433	-4e-06	4e-06	0.00379	0.003795	0.003793	-1e-06	4e-06	0.007771	0.007775	0.007774	-1e-06
left inferior longitudinal fasciculus fractional anisotropy	3975	6	1.4e-05	0.004846	0.00486	0.004869	8e-06	1.4e-05	0.002425	0.002439	0.002434	-5e-06	1.4e-05	0.003827	0.003841	0.003833	-9e-06	1.4e-05	0.007863	0.007877	0.007898	2.1e-05
right inferior longitudinal fasciculus fractional anisotropy	3973	4	8.9e-05	0.004856	0.004945	0.004954	9e-06	8.9e-05	0.002421	0.00251	0.002485	-2.4e-05	8.9e-05	0.003821	0.00391	0.003901	-9e-06	8.9e-05	0.007852	0.00794	0.007956	1.6e-05
left parietal superior longitudinal fasciculus fractional anisotropy	3977	10	0.000168	0.00469	0.004858	0.004858	0	0.000168	0.002443	0.002611	0.002591	-1.9e-05	0.000168	0.003757	0.003925	0.003872	-5.3e-05	0.000168	0.007714	0.007882	0.007884	2e-06
right parietal superior longitudinal fasciculus fractional anisotropy	3976	11	0.000144	0.004747	0.004891	0.004892	0	0.000144	0.002443	0.002587	0.00257	-1.7e-05	0.000144	0.003764	0.003908	0.003877	-3.1e-05	0.000144	0.007678	0.007822	0.007831	9e-06
left temporal superior longitudinal fasciculus fractional anisotropy	3976	8	0.000155	0.004706	0.004861	0.004877	1.6e-05	0.000155	0.00239	0.002545	0.002522	-2.3e-05	0.000155	0.003827	0.003982	0.003947	-3.5e-05	0.000155	0.007859	0.008015	0.008017	3e-06
right temporal superior longitudinal fasciculus fractional anisotropy	3974	6	2e-06	0.004859	0.004861	0.004862	1e-06	2e-06	0.002422	0.002424	0.002429	5e-06	2e-06	0.003821	0.003823	0.003826	3e-06	2e-06	0.007849	0.007851	0.007849	-2e-06
left uncinate fasciculus fractional anisotropy	3975	8	0.000211	0.004769	0.00498	0.005002	2.2e-05	0.000211	0.002482	0.002694	0.002654	-4e-05	0.000211	0.003806	0.004018	0.004034	1.6e-05	0.000211	0.007731	0.007942	0.007956	1.4e-05
right uncinate fasciculus fractional anisotropy	3974	10	0.000562	0.004848	0.005409	0.005422	1.2e-05	0.000562	0.002454	0.003016	0.002978	-3.9e-05	0.000562	0.003756	0.004318	0.004235	-8.3e-05	0.000562	0.007742	0.008304	0.008335	3.2e-05
left anterior thalamic radiation mean diffusivity	3980	6	0.000502	0.004899	0.005402	0.005342	-6e-05	0.000502	0.002442	0.002944	0.002949	5e-06	0.000502	0.003884	0.004386	0.004376	-1e-05	0.000502	0.007861	0.008363	0.008244	-0.000119
right anterior thalamic radiation mean diffusivity	3980	8	0.000434	0.004895	0.005329	0.005316	-1.3e-05	0.000434	0.002487	0.002921	0.002934	1.3e-05	0.000434	0.003875	0.00431	0.00434	3e-05	0.000434	0.007725	0.00816	0.008068	-9.2e-05
corpus callosum mean diffusivity	3980	11	0.000111	0.004751	0.004861	0.004888	2.7e-05	0.000111	0.002436	0.002547	0.002562	1.5e-05	0.000111	0.004021	0.004132	0.004112	-1.9e-05	0.000111	0.007773	0.007884	0.007891	7e-06
left cingulum cingulate part mean diffusivity	3979	8	0.00033	0.004863	0.005193	0.005225	3.2e-05	0.00033	0.002348	0.002678	0.002643	-3.5e-05	0.00033	0.003961	0.004292	0.004284	-8e-06	0.00033	0.007728	0.008058	0.008086	2.8e-05
right cingulum cingulate part mean diffusivity	3980	4	0	0.004788	0.004789	0.004791	2e-06	0	0.002395	0.002396	0.002395	0	0	0.004021	0.004022	0.004021	0	0	0.007718	0.007719	0.007719	0
left cingulum hippocampal part mean diffusivity	3980	12	3.8e-05	0.004578	0.004616	0.004634	1.8e-05	3.8e-05	0.002407	0.002445	0.002441	-4e-06	3.8e-05	0.003856	0.003894	0.003891	-3e-06	3.8e-05	0.007709	0.007747	0.007767	2e-05
right cingulum hippocampal part mean diffusivity	3980	25	8.2e-05	0.004172	0.004254	0.004248	-6e-06	8.2e-05	0.002353	0.002435	0.002446	1.1e-05	8.2e-05	0.003656	0.003738	0.003761	2.3e-05	8.2e-05	0.007719	0.007801	0.007799	-2e-06
left corticospinal tract mean diffusivity	3980	3	8.5e-05	0.004785	0.004869	0.004872	3e-06	8.5e-05	0.002403	0.002487	0.002469	-1.8e-05	8.5e-05	0.004023	0.004108	0.004096	-1.1e-05	8.5e-05	0.007725	0.00781	0.007845	3.5e-05
right corticospinal tract mean diffusivity	3981	16	1.8e-05	0.004728	0.004746	0.004743	-3e-06	1.8e-05	0.002394	0.002411	0.002407	-4e-06	1.8e-05	0.003921	0.003939	0.003929	-1e-05	1.8e-05	0.007655	0.007673	0.00768	7e-06
forceps major mean diffusivity	3979	12	5e-06	0.00462	0.004625	0.004623	-3e-06	5e-06	0.002288	0.002293	0.002294	1e-06	5e-06	0.004098	0.004104	0.004098	-5e-06	5e-06	0.007672	0.007678	0.007679	1e-06
forceps minor mean diffusivity	3977	25	0.000395	0.00478	0.005176	0.005125	-5.1e-05	0.000395	0.002333	0.002728	0.002702	-2.6e-05	0.000395	0.003992	0.004387	0.004355	-3.2e-05	0.000395	0.007737	0.008132	0.008114	-1.8e-05
left fornix mean diffusivity	3980	25	2.6e-05	0.004742	0.004767	0.00476	-8e-06	2.6e-05	0.002456	0.002482	0.002487	5e-06	2.6e-05	0.003817	0.003843	0.003851	8e-06	2.6e-05	0.007719	0.007745	0.007738	-7e-06
right fornix mean diffusivity	3980	18	0.000107	0.004823	0.00493	0.00495	2e-05	0.000107	0.002512	0.002619	0.002629	1e-05	0.000107	0.003782	0.003889	0.003879	-1e-05	0.000107	0.0079	0.008007	0.007985	-2.2e-05
left inferior fronto-occipital fasciculus mean diffusivity	3978	1	0	0.004785	0.004785	0.004786	1e-06	0	0.002403	0.002403	0.002403	0	0	0.004023	0.004023	0.004023	0	0	0.007725	0.007725	0.007725	0
right inferior fronto-occipital fasciculus mean diffusivity	3977	4	0.000249	0.004861	0.005111	0.005092	-1.9e-05	0.000249	0.002396	0.002646	0.002598	-4.7e-05	0.000249	0.003996	0.004246	0.00423	-1.5e-05	0.000249	0.00774	0.00799	0.008015	2.5e-05
left inferior longitudinal fasciculus mean diffusivity	3978	2	3e-06	0.004817	0.00482	0.004824	4e-06	3e-06	0.002409	0.002412	0.002412	-1e-06	3e-06	0.003968	0.003971	0.003973	2e-06	3e-06	0.007798	0.007801	0.007803	2e-06
right inferior longitudinal fasciculus mean diffusivity	3977	2	0.000365	0.004807	0.005172	0.005136	-3.6e-05	0.000365	0.002402	0.002767	0.002731	-3.6e-05	0.000365	0.004017	0.004382	0.004382	0	0.000365	0.007727	0.008093	0.008101	9e-06
left parietal superior longitudinal fasciculus mean diffusivity	3979	2	0.000557	0.004785	0.005341	0.005372	3.1e-05	0.000557	0.002403	0.002959	0.00295	-9e-06	0.000557	0.004023	0.004579	0.004495	-8.5e-05	0.000557	0.007725	0.008282	0.008274	-7e-06
right parietal superior longitudinal fasciculus mean diffusivity	3978	7	0.000595	0.004846	0.005442	0.005444	2e-06	0.000595	0.002321	0.002916	0.002902	-1.4e-05	0.000595	0.003933	0.004529	0.004489	-3.9e-05	0.000595	0.007715	0.00831	0.008406	9.6e-05
left temporal superior longitudinal fasciculus mean diffusivity	3979	3	4.5e-05	0.004785	0.00483	0.004843	1.3e-05	4.5e-05	0.002402	0.002448	0.002438	-9e-06	4.5e-05	0.004023	0.004068	0.004057	-1.1e-05	4.5e-05	0.007729	0.007774	0.007772	-2e-06
right temporal superior longitudinal fasciculus mean diffusivity	3977	4	6e-06	0.004816	0.004822	0.004824	2e-06	6e-06	0.002393	0.002399	0.002398	-1e-06	6e-06	0.004019	0.004025	0.004024	-1e-06	6e-06	0.00773	0.007736	0.007752	1.6e-05
left uncinate fasciculus mean diffusivity	3981	6	4.3e-05	0.004771	0.004815	0.004833	1.8e-05	4.3e-05	0.002424	0.002467	0.002463	-5e-06	4.3e-05	0.003985	0.004029	0.004035	7e-06	4.3e-05	0.007673	0.007717	0.007712	-5e-06
right uncinate fasciculus mean diffusivity	3979	12	0.000366	0.004798	0.005164	0.005187	2.3e-05	0.000366	0.002368	0.002735	0.002698	-3.6e-05	0.000366	0.003981	0.004348	0.004332	-1.6e-05	0.000366	0.007579	0.007946	0.00797	2.5e-05
left anterior thalamic radiation volume	3978	7	0.00165	0.004583	0.006233	0.006119	-0.000114	0.00165	0.002479	0.004129	0.004141	1.1e-05	0.00165	0.004092	0.005742	0.005759	1.7e-05	0.00165	0.00756	0.009211	0.009341	0.000131
right anterior thalamic radiation volume	3978	8	0.001482	0.004618	0.0061	0.005997	-0.000103	0.001482	0.002469	0.003951	0.003944	-7e-06	0.001482	0.004076	0.005558	0.005572	1.4e-05	0.001482	0.007431	0.008913	0.009017	0.000104
corpus callosum volume	3979	5	0.002308	0.004695	0.007003	0.006969	-3.4e-05	0.002308	0.002469	0.004776	0.004802	2.6e-05	0.002308	0.00402	0.006328	0.00643	0.000102	0.002308	0.007602	0.00991	0.010128	0.000219
left cingulum cingulate part volume	3979	4	0.000439	0.004592	0.00503	0.004999	-3.1e-05	0.000439	0.002319	0.002758	0.002779	2.1e-05	0.000439	0.004048	0.004487	0.004495	8e-06	0.000439	0.00752	0.007959	0.008074	0.000115
right cingulum cingulate part volume	3979	5	0.001129	0.004521	0.005649	0.005593	-5.6e-05	0.001129	0.002425	0.003553	0.003551	-2e-06	0.001129	0.004159	0.005288	0.005285	-2e-06	0.001129	0.007377	0.008506	0.008703	0.000197
left cingulum hippocampal part volume	3978	4	0.001477	0.004666	0.006143	0.005993	-0.00015	0.001477	0.002463	0.003941	0.003881	-6e-05	0.001477	0.004075	0.005552	0.005658	0.000106	0.001477	0.007528	0.009005	0.009117	0.000112
right cingulum hippocampal part volume	3978	5	0.000892	0.004674	0.005566	0.005445	-0.000121	0.000892	0.002461	0.003353	0.003312	-4.1e-05	0.000892	0.004067	0.004959	0.005026	6.6e-05	0.000892	0.007515	0.008406	0.008453	4.7e-05
left corticospinal tract volume	3978	5	0.001544	0.004672	0.006216	0.006161	-5.4e-05	0.001544	0.002397	0.003941	0.003921	-2e-05	0.001544	0.004063	0.005607	0.005579	-2.8e-05	0.001544	0.007531	0.009075	0.00918	0.000105
right corticospinal tract volume	3978	6	0.000562	0.004649	0.005211	0.005161	-5.1e-05	0.000562	0.002389	0.002951	0.002977	2.5e-05	0.000562	0.004112	0.004674	0.004719	4.5e-05	0.000562	0.007448	0.00801	0.008117	0.000106
forceps major volume	3978	4	0.002046	0.00463	0.006676	0.006728	5.2e-05	0.002046	0.002442	0.004488	0.00452	3.3e-05	0.002046	0.004189	0.006235	0.00628	4.5e-05	0.002046	0.007541	0.009587	0.009809	0.000222
forceps minor volume	3979	7	0.001938	0.004611	0.006549	0.006511	-3.8e-05	0.001938	0.002431	0.00437	0.004413	4.3e-05	0.001938	0.004034	0.005972	0.006033	6e-05	0.001938	0.007602	0.00954	0.0097	0.00016
left fornix volume	3978	14	0.002067	0.004864	0.006931	0.006903	-2.8e-05	0.002067	0.002499	0.004565	0.004611	4.6e-05	0.002067	0.004155	0.006222	0.006185	-3.7e-05	0.002067	0.00742	0.009487	0.009721	0.000234
right fornix volume	3978	9	0.003055	0.004828	0.007883	0.007817	-6.6e-05	0.003055	0.002483	0.005538	0.00561	7.2e-05	0.003055	0.003986	0.007041	0.006906	-0.000135	0.003055	0.00749	0.010545	0.010875	0.00033
left inferior fronto-occipital fasciculus volume	3978	7	0.002358	0.004609	0.006967	0.006927	-4e-05	0.002358	0.002426	0.004784	0.004785	1e-06	0.002358	0.004108	0.006466	0.006512	4.6e-05	0.002358	0.007637	0.009995	0.010171	0.000176
right inferior fronto-occipital fasciculus volume	3978	7	0.002193	0.004661	0.006854	0.006738	-0.000116	0.002193	0.00248	0.004673	0.004685	1.2e-05	0.002193	0.004106	0.006299	0.006269	-2.9e-05	0.002193	0.007608	0.0098	0.010023	0.000222
left inferior longitudinal fasciculus volume	3979	5	0.003005	0.004567	0.007572	0.007532	-4e-05	0.003005	0.002408	0.005414	0.005389	-2.5e-05	0.003005	0.004187	0.007192	0.007322	0.00013	0.003005	0.007486	0.010491	0.011005	0.000514
right inferior longitudinal fasciculus volume	3978	6	0.001937	0.004558	0.006495	0.006434	-6.1e-05	0.001937	0.002385	0.004322	0.004357	3.5e-05	0.001937	0.004141	0.006078	0.006093	1.5e-05	0.001937	0.007557	0.009494	0.009859	0.000365
left parietal superior longitudinal fasciculus volume	3978	5	0.000818	0.004565	0.005384	0.005365	-1.8e-05	0.000818	0.002471	0.003289	0.003308	1.9e-05	0.000818	0.004192	0.00501	0.005025	1.5e-05	0.000818	0.007369	0.008187	0.008369	0.000182
right parietal superior longitudinal fasciculus volume	3978	7	0.000585	0.004664	0.005249	0.005209	-4e-05	0.000585	0.002378	0.002963	0.002991	2.8e-05	0.000585	0.004131	0.004717	0.004803	8.6e-05	0.000585	0.007597	0.008182	0.00829	0.000108
left temporal superior longitudinal fasciculus volume	3978	3	0.001758	0.004564	0.006322	0.006305	-1.7e-05	0.001758	0.002407	0.004165	0.004218	5.4e-05	0.001758	0.004187	0.005945	0.005927	-1.8e-05	0.001758	0.007488	0.009246	0.009414	0.000168
right temporal superior longitudinal fasciculus volume	3978	8	0.000913	0.004731	0.005644	0.005597	-4.7e-05	0.000913	0.002413	0.003325	0.00337	4.5e-05	0.000913	0.004134	0.005046	0.005105	5.9e-05	0.000913	0.00765	0.008563	0.008774	0.000211
left uncinate fasciculus volume	3978	5	0.001928	0.004684	0.006612	0.006577	-3.5e-05	0.001928	0.002459	0.004387	0.004413	2.6e-05	0.001928	0.004073	0.006001	0.006097	9.6e-05	0.001928	0.007571	0.009498	0.009819	0.000321
right uncinate fasciculus volume	3978	4	0.00105	0.004572	0.005622	0.005628	6e-06	0.00105	0.002405	0.003454	0.003486	3.1e-05	0.00105	0.004179	0.005229	0.005235	7e-06	0.00105	0.007475	0.008524	0.008746	0.000222
