# Supplementary material for: Polygenic risk scores and brain structures both contribute to externalizing behavior in childhood - A study in the Adolescent Brain and Cognitive Development (ABCD) cohort
Source: Neurosci Appl. 2023 May 24;2:101128. doi: 10.1016/j.nsa.2023.101128 (PMC12244044; doi:10.1016/j.nsa.2023.101128)
Supplement: Multimedia component 2 [file mmc2.txt]

======================================================================
=== ADHD+DBD PRS -> Total cortical GM volume -> CBCL Externalizing ===
======================================================================

********************* PROCESS for R Version 4.0.1 ********************* 
 
           Written by Andrew F. Hayes, Ph.D.  www.afhayes.com              
   Documentation available in Hayes (2022). www.guilford.com/p/hayes3   
 
*********************************************************************** 
                            
Model : 4                   
    Y : CBCL Externalizing  
    X : AHDH+DBD PRS        
    M : Total cortical GMV  

Sample size: 4170

Custom seed: 82912873


*********************************************************************** 
Outcome Variable: Total cortical GMV  

Model Summary: 
         R     R-sq      MSE        F      df1         df2        p
  0.034356 0.001180 0.999059 4.925504 1.000000 4168.000000 0.026517

Model: 
                       coeff       se         t        p      LLCI      ULCI
constant            0.000106 0.015479  0.006854 0.994532 -0.030240  0.030452
AHDH+DBD PRS       -0.034447 0.015521 -2.219348 0.026517 -0.064878 -0.004017

Standardized coefficients:
                       coeff
AHDH+DBD PRS       -0.034356

*********************************************************************** 
Outcome Variable: CBCL Externalizing

Model Summary: 
         R     R-sq      MSE         F      df1         df2        p
  0.096524 0.009317 0.990528 19.594452 2.000000 4167.000000 0.000000

Model: 
                         coeff       se         t        p      LLCI      ULCI
constant             -0.000452 0.015412 -0.029303 0.976624 -0.030668  0.029765
AHDH+DBD PRS          0.065990 0.015464  4.267276 0.000020  0.035672  0.096308
Total cortical GMV   -0.068340 0.015423 -4.431000 0.000010 -0.098578 -0.038102

Standardized coefficients:
                         coeff
AHDH+DBD PRS          0.065836
Total cortical GMV   -0.068362

************************ TOTAL EFFECT MODEL *************************** 
Outcome Variable: CBCL Externalizing

Model Summary: 
         R     R-sq      MSE         F      df1         df2        p
  0.068185 0.004649 0.994956 19.468103 1.000000 4168.000000 0.000010

Model: 
                       coeff       se         t        p      LLCI     ULCI
constant           -0.000459 0.015447 -0.029707 0.976302 -0.030743 0.029825
AHDH+DBD PRS        0.068344 0.015490  4.412267 0.000010  0.037976 0.098712

Standardized coefficients:
                      coeff
AHDH+DBD PRS       0.068185

*********************************************************************** 
Bootstrapping progress:
  |>>>>>>>>>>>>>>>>>>>>>>>>>>>>>>>>>>>>>>>>>>>>>>>>>>>>>>>>>>>>>>| 100%

************ TOTAL, DIRECT, AND INDIRECT EFFECTS OF X ON Y ************

Total effect of X on Y:
    effect       se        t        p     LLCI     ULCI     c_cs
  0.068344 0.015490 4.412267 0.000010 0.037976 0.098712 0.068185

Direct effect of X on Y:
    effect       se        t        p     LLCI     ULCI    c'_cs
  0.065990 0.015464 4.267276 0.000020 0.035672 0.096308 0.065836

Indirect effect(s) of X on Y:
                       Effect   BootSE BootLLCI BootULCI
Total cortical GMV   0.002354 0.001202 0.000238 0.004915

Completely standardized indirect effect(s) of X on Y:
                       Effect   BootSE BootLLCI BootULCI
Total cortical GMV   0.002349 0.001198 0.000238 0.004896

********** BOOTSTRAP RESULTS FOR REGRESSION MODEL PARAMETERS **********

Outcome variable: Total cortical GMV  

                       Coeff  BootMean   BootSE  BootLLCI  BootULCI
constant            0.000106  0.000013 0.015401 -0.030462  0.030114
AHDH+DBD PRS       -0.034447 -0.034286 0.015457 -0.064468 -0.003520
----------
Outcome variable: CBCL Externalizing

                         Coeff  BootMean   BootSE  BootLLCI  BootULCI
constant             -0.000452 -0.000358 0.015529 -0.030483  0.030339
AHDH+DBD PRS          0.065990  0.065976 0.015403  0.036192  0.096029
Total cortical GMV   -0.068340 -0.068575 0.015380 -0.098641 -0.037978

******************** ANALYSIS NOTES AND ERRORS ************************ 

Level of confidence for all confidence intervals in output: 95

Number of bootstraps for percentile bootstrap confidence intervals: 10000
 
NOTE: Some cases with missing data were deleted. The number of deleted cases was: 31


======================================================================
===     Irritability PRS -> Global WM FA -> CBCL Externalizing     ===
======================================================================

********************* PROCESS for R Version 4.0.1 ********************* 
 
           Written by Andrew F. Hayes, Ph.D.  www.afhayes.com              
   Documentation available in Hayes (2022). www.guilford.com/p/hayes3   
 
*********************************************************************** 
                            
Model : 4                   
    Y : CBCL Externalizing  
    X : Irritability PRS    
    M : Global WM FA        

Sample size: 3970

Custom seed: 82912873


*********************************************************************** 
Outcome Variable: Global WM FA        

Model Summary: 
         R     R-sq      MSE        F      df1         df2        p
  0.039577 0.001566 0.998685 6.225045 1.000000 3968.000000 0.012636

Model: 
                       coeff       se         t        p      LLCI      ULCI
constant            0.000102 0.015861  0.006456 0.994850 -0.030993  0.031198
Irritability PRS   -0.039537 0.015846 -2.495004 0.012636 -0.070605 -0.008469

Standardized coefficients:
                       coeff
Irritability PRS   -0.039577

*********************************************************************** 
Outcome Variable: CBCL Externalizing

Model Summary: 
         R     R-sq      MSE        F      df1         df2        p
  0.069774 0.004868 0.996422 9.703766 2.000000 3967.000000 0.000063

Model: 
                         coeff       se         t        p      LLCI     ULCI
constant             -0.003349 0.015843 -0.211364 0.832614 -0.034409 0.027712
Irritability PRS      0.064350 0.015841  4.062311 0.000050  0.033293 0.095407
Global WM FA         -0.024457 0.015857 -1.542343 0.123070 -0.055546 0.006632

Standardized coefficients:
                         coeff
Irritability PRS      0.064390
Global WM FA         -0.024447

************************ TOTAL EFFECT MODEL *************************** 
Outcome Variable: CBCL Externalizing

Model Summary: 
         R     R-sq      MSE         F      df1         df2        p
  0.065358 0.004272 0.996768 17.022796 1.000000 3968.000000 0.000038

Model: 
                       coeff       se         t        p      LLCI     ULCI
constant           -0.003351 0.015845 -0.211485 0.832520 -0.034417 0.027715
Irritability PRS    0.065317 0.015831  4.125869 0.000038  0.034279 0.096355

Standardized coefficients:
                      coeff
Irritability PRS   0.065358

*********************************************************************** 
Bootstrapping progress:
  |>>>>>>>>>>>>>>>>>>>>>>>>>>>>>>>>>>>>>>>>>>>>>>>>>>>>>>>>>>>>>>| 100%

************ TOTAL, DIRECT, AND INDIRECT EFFECTS OF X ON Y ************

Total effect of X on Y:
    effect       se        t        p     LLCI     ULCI     c_cs
  0.065317 0.015831 4.125869 0.000038 0.034279 0.096355 0.065358

Direct effect of X on Y:
    effect       se        t        p     LLCI     ULCI    c'_cs
  0.064350 0.015841 4.062311 0.000050 0.033293 0.095407 0.064391

Indirect effect(s) of X on Y:
                       Effect   BootSE  BootLLCI BootULCI
Global WM FA         0.000967 0.000795 -0.000298 0.002799

Completely standardized indirect effect(s) of X on Y:
                       Effect   BootSE  BootLLCI BootULCI
Global WM FA         0.000968 0.000795 -0.000300 0.002788

********** BOOTSTRAP RESULTS FOR REGRESSION MODEL PARAMETERS **********

Outcome variable: Global WM FA        

                       Coeff  BootMean   BootSE  BootLLCI  BootULCI
constant            0.000102 -0.000124 0.015929 -0.031769  0.031068
Irritability PRS   -0.039537 -0.039668 0.016091 -0.070835 -0.007580
----------
Outcome variable: CBCL Externalizing

                         Coeff  BootMean   BootSE  BootLLCI BootULCI
constant             -0.003349 -0.003633 0.015853 -0.035015 0.027303
Irritability PRS      0.064350  0.064585 0.016004  0.033164 0.095750
Global WM FA         -0.024457 -0.024364 0.016349 -0.056169 0.007553

******************** ANALYSIS NOTES AND ERRORS ************************ 

Level of confidence for all confidence intervals in output: 95

Number of bootstraps for percentile bootstrap confidence intervals: 10000
 
NOTE: Some cases with missing data were deleted. The number of deleted cases was: 231


======================================================================
===     Externalizing PRS -> { Total subcortical GM volume ||      ===
===   Total cerebral WM volume || Volume of white matter tracts }  ===
===                 -> CBCL Externalizing                          ===
======================================================================


********************* PROCESS for R Version 4.0.1 ********************* 
 
           Written by Andrew F. Hayes, Ph.D.  www.afhayes.com              
   Documentation available in Hayes (2022). www.guilford.com/p/hayes3   
 
*********************************************************************** 
                                                                  
Model : 4                                                         
    Y : CBCL Externalizing                                        
    X : Externalizing PRS                                        
   M1 : Total subcortical GMV
   M2 : Total cerebral WMV
   M3 : Volume WM tracts            

Sample size: 3981

Custom seed: 82912873


*********************************************************************** 
Outcome Variable: Total subcortical GMV

Model Summary: 
         R     R-sq      MSE        F      df1         df2        p
  0.031742 0.001008 1.007446 4.013111 1.000000 3979.000000 0.045215

Model: 
                      coeff       se        t        p      LLCI     ULCI
constant           0.001723 0.015908 0.108285 0.913775 -0.029466 0.032911
Externalizing PRS 0.031894 0.015921 2.003275 0.045215  0.000680 0.063107

Standardized coefficients:
                      coeff
Externalizing PRS 0.031742

*********************************************************************** 
Outcome Variable: Total cerebral WMV

Model Summary: 
         R     R-sq      MSE        F      df1         df2        p
  0.029804 0.000888 1.000728 3.537683 1.000000 3979.000000 0.060062

Model: 
                       coeff       se         t        p      LLCI     ULCI
constant           -0.000333 0.015855 -0.020992 0.983253 -0.031417 0.030752
Externalizing PRS   0.029845 0.015868  1.880873 0.060062 -0.001264 0.060954

Standardized coefficients:
                      coeff
Externalizing PRS  0.029804

*********************************************************************** 
Outcome Variable: Volume WM tracts

Model Summary: 
         R     R-sq      MSE        F      df1         df2        p
  0.033628 0.001131 0.999120 4.504849 1.000000 3979.000000 0.033860

Model: 
                      coeff       se        t        p      LLCI     ULCI
constant           0.000041 0.015842 0.002612 0.997916 -0.031018 0.031101
Externalizing PRS  0.033651 0.015855 2.122463 0.033860  0.002567 0.064736

Standardized coefficients:
                      coeff
Externalizing PRS  0.033628

*********************************************************************** 
Outcome Variable: CBCL Externalizing

Model Summary: 
         R     R-sq      MSE         F      df1         df2        p
  0.110259 0.012157 0.989964 12.232840 4.000000 3976.000000 0.000000

Model: 
                          coeff       se         t        p      LLCI     ULCI
constant              -0.004242 0.015769 -0.269001 0.787943 -0.035159 0.026675
Externalizing PRS      0.093300 0.015792  5.908123 0.000000  0.062339 0.124260
Total subcortical GMV -0.018878 0.025297 -0.746244 0.455564 -0.068475 0.030719
Total cerebral WMV    -0.043248 0.038183 -1.132639 0.257434 -0.118108 0.031613
Volume WM tracts      -0.003388 0.039178 -0.086475 0.931094 -0.080199 0.073424

Standardized coefficients:
                          coeff
Externalizing PRS      0.093183
Total subcortical GMV -0.018945
Total cerebral WMV    -0.043253
Volume WM tracts      -0.003386

************************ TOTAL EFFECT MODEL *************************** 
Outcome Variable: CBCL Externalizing

Model Summary: 
         R     R-sq      MSE         F      df1         df2        p
  0.091179 0.008314 0.993067 33.356982 1.000000 3979.000000 0.000000

Model: 
                       coeff       se         t        p      LLCI     ULCI
constant           -0.004260 0.015794 -0.269738 0.787375 -0.035225 0.026705
Externalizing PRS   0.091293 0.015807  5.775550 0.000000  0.060303 0.122283

Standardized coefficients:
                      coeff
Externalizing PRS  0.091179

*********************************************************************** 
Bootstrapping progress:
  |>>>>>>>>>>>>>>>>>>>>>>>>>>>>>>>>>>>>>>>>>>>>>>>>>>>>>>>>>>>>>>| 100%

************ TOTAL, DIRECT, AND INDIRECT EFFECTS OF X ON Y ************

Total effect of X on Y:
    effect       se        t        p     LLCI     ULCI     c_cs
  0.091293 0.015807 5.775550 0.000000 0.060303 0.122283 0.091179

Direct effect of X on Y:
    effect       se        t        p     LLCI     ULCI    c'_cs
  0.093300 0.015792 5.908123 0.000000 0.062339 0.124260 0.093183

Indirect effect(s) of X on Y:
                         Effect   BootSE  BootLLCI BootULCI
TOTAL                 -0.002007 0.001235 -0.004685 0.000166
Total subcortical GMV -0.000602 0.000954 -0.002836 0.001113
Total cerebral WMV    -0.001291 0.001478 -0.004810 0.001123
Volume WM tracts      -0.000114 0.001426 -0.003290 0.002766

Completely standardized indirect effect(s) of X on Y:
                         Effect   BootSE  BootLLCI BootULCI
TOTAL                 -0.002004 0.001232 -0.004674 0.000167
Total subcortical GMV -0.000601 0.000952 -0.002829 0.001109
Total cerebral WMV    -0.001289 0.001475 -0.004787 0.001122
Volume WM tracts      -0.000114 0.001424 -0.003266 0.002777

********** BOOTSTRAP RESULTS FOR REGRESSION MODEL PARAMETERS **********

Outcome variable: Total subcortical GMV

                      Coeff BootMean   BootSE  BootLLCI BootULCI
constant           0.001723 0.001809 0.015826 -0.029558 0.032533
Externalizing PRS  0.031894 0.031809 0.016085  0.000421 0.063385
----------
Outcome variable: Total cerebral WMV

                       Coeff  BootMean   BootSE  BootLLCI BootULCI
constant           -0.000333 -0.000418 0.015935 -0.031894 0.030656
Externalizing PRS   0.029845  0.029818 0.016384 -0.002847 0.061654
----------
Outcome variable: Volume WM tracts

                      Coeff  BootMean   BootSE  BootLLCI BootULCI
constant           0.000041 -0.000028 0.015844 -0.031250 0.030545
Externalizing PRS  0.033651  0.033626 0.016471  0.001208 0.065899
----------
Outcome variable: CBCL Externalizing

                          Coeff  BootMean   BootSE  BootLLCI BootULCI
constant              -0.004242 -0.004382 0.015810 -0.035067 0.026871
Externalizing PRS      0.093300  0.093403 0.015747  0.062494 0.124095
Total subcortical GMV -0.018878 -0.018677 0.025084 -0.067713 0.030057
Total cerebral WMV    -0.043248 -0.043133 0.037674 -0.116496 0.032906
Volume WM tracts      -0.003388 -0.003820 0.038824 -0.082905 0.073121

******************** ANALYSIS NOTES AND ERRORS ************************ 

Level of confidence for all confidence intervals in output: 95

Number of bootstraps for percentile bootstrap confidence intervals: 10000
 
NOTE: Some cases with missing data were deleted. The number of deleted cases was: 220
